# Supplementary material for: Systematic Single-Cell Analysis of Pichia pastoris Reveals Secretory Capacity Limits Productivity
Source: PLoS One. 2012 Jun 7;7(6):e37915. doi: 10.1371/journal.pone.0037915 (PMC3369916; doi:10.1371/journal.pone.0037915)
Supplement: File S1 — Single-cell data from representative experiments with each eGFP strain listed in Table 1. Included are the median fluorescent intensities for secreted GFP measured by microengraving, compensated median fluorescent intensities for intracellular GFP measured by in-well cytometry, and the calculated rate of secretion for eGFP-secreting single cells based on calibration curves collected with each experiment. The data are divided into two groups: single cells exhibiting secretion of GFP (MFI> background+2SD) and single cells with secretion below the limit of detection. The cut-off values for each representative dataset are indicated. (XLSX) [file pone.0037915.s004.xlsx]

## Sheet: pGAPalphaeGFP 1 copy
pGAPaeGFP1 (1 copy)
(98.4% of single cells have intracellular GFP; 78.6% of single cells are secreting GFP; cut-off threshold for secreted GFP = 527)
eGFP secreting single cells				Non-secreting single cells
Median Fluorescent Intensity (Secreted GFP)	Median fluorescent Intensity (Intracellular GFP, compensated)	eGFP secretion rate [ng/mL/h]		Median Fluorescent Intensity (Secreted GFP)	Median fluorescent Intensity (Intracellular GFP, compensated)
798	442.524	0.841148		332	198.952
989	422.878	1.14216		500	618.207
760	304.636	0.78126		305	452.103
895	386.695	0.99402		332	1990.98
1024	558.56	1.19732		281	166.707
614	282.093	0.551164		323	280.916
1668	471.214	2.21227		479	406.291
2189	283.462	3.03336		343	391.126
539	426.005	0.432964		355	299.738
1140	385.408	1.38014		390	183.123
555	528.089	0.45818		276	67.2249
1920	566.884	2.60942		334	352.144
548	437.365	0.447148		364	665.309
586	322.14	0.507036		277	198.634
604	441.881	0.535404		505	237.273
744	351.036	0.756044		315	111.835
915	1454.27	1.02554		515	359.3
1417	440.774	1.81669		478	241.367
1183	582.162	1.44791		332	940.811
718	341.243	0.715068		366	234.092
843	577.046	0.912068		456	250.985
604	717.936	0.535404		525	358.508
904	470.967	1.0082		509	363.176
543	319.358	0.439268		493	276.699
736	971.337	0.743436		312	1110.93
783	706.046	0.817508		333	113.69
678	428.86	0.652028		406	621.439
1225	469.032	1.5141		518	203.502
636	273.132	0.585836		397	303.652
841	570.102	0.908916		516	325.301
658	411.748	0.620508		456	193.421
695	384.094	0.67882		330	383.665
1217	576.848	1.50149		383	255.153
805	683.011	0.85218		322	492.81
1132	245.646	1.36753		322	1075.32
707	430.269	0.697732		357	239.585
547	437.031	0.445572		353	356.379
1029	502.47	1.2052		344	393.847
757	369.384	0.776532		345	387.862
699	301.9	0.685124		455	203.311
608	333.266	0.541708		345	465.093
703	244.461	0.691428		348	471.461
709	478.574	0.700884		316	287.839
956	501.301	1.09016		355	25.296
936	478.374	1.05864		378	200.893
1078	683.343	1.28243		371	192.449
555	169.33	0.45818		388	210.689
842	518.753	0.910492		356	404.599
1321	865.723	1.6654		341	189.208
927	378.888	1.04445		367	1036.88
596	424.155	0.522796		377	389.025
1126	1047.86	1.35808		341	448.981
609	356.388	0.543284		326	388.735
955	502.468	1.08858		380	532.132
544	272.094	0.440844		338	525.253
629	396.693	0.574804		488	362.291
1316	693.057	1.65752		441	275.165
615	298.027	0.55274		374	259.271
1371	411.552	1.7442		397	782.529
1163	571.029	1.41639		365	278.583
884	541.975	0.976684		355	-111.364
894	654.606	0.992444		440	11.0732
1191	907.44	1.46052		345	218.991
594	429.208	0.519644		358	201.317
670	534.137	0.63942		329	895.776
1050	934.801	1.2383		348	308.089
599	654.462	0.527524		299	223.422
660	456.662	0.62366		377	654.847
676	437.692	0.648876		398	530.802
766	541.57	0.790716		330	457.744
1043	357.455	1.22727		356	440.175
662	325.742	0.626812		363	213.017
591	405.953	0.514916		365	438.235
740	405.205	0.74974		329	446.82
1057	623.574	1.24933		341	222.763
538	431.662	0.431388		516	275.323
765	700.585	0.78914		355	318.974
734	602.837	0.740284		340	428.533
875	426.657	0.9625		345	138.809
914	342.869	1.02396		359	146.635
594	219.482	0.519644		513	376.595
781	454.939	0.814356		373	123.212
671	457.258	0.640996		376	288.278
782	702.085	0.815932		354	381.776
622	167.658	0.563772		306	458.421
736	370.953	0.743436		351	496.278
859	1117.31	0.937284		326	395.1
637	440.769	0.587412		317	497.676
542	290.935	0.437692		340	40.7961
1079	36.6105	1.284		312	634.684
817	361.386	0.871092		316	281.3
1678	312.56	2.22803		499	322.988
1162	595.826	1.41481		460	299.09
1039	815.146	1.22096		506	316.569
876	279.935	0.964076		510	464.289
675	412.83	0.6473		503	375.994
861	566.591	0.940436		308	628.345
911	563.925	1.01924		340	81.3358
694	598.493	0.677244		505	483.45
677	435.978	0.650452		341	1484.15
1221	663.251	1.5078		332	304.437
852	255.418	0.926252		347	427.368
1507	469.119	1.95853		469	537.969
619	260.947	0.559044		350	239.507
891	381.448	0.987716		398	360.174
1122	546.682	1.35177		493	694.927
1053	739.845	1.24303		523	358.361
820	130.432	0.87582		514	210.139
699	872.268	0.685124		324	621.945
589	277.47	0.511764		424	1178.12
1165	437.264	1.41954		381	385.543
1646	581.875	2.1776		386	368.138
548	554.238	0.447148		388	304.87
782	323.324	0.815932		412	303.038
985	371.508	1.13586		388	475.466
937	356.49	1.06021		388	634.688
1113	778.779	1.33759		384	275.519
888	520.996	0.982988		438	228.24
741	321.85	0.751316		486	346.636
775	502.594	0.8049		426	987.355
1397	437.357	1.78517		490	39.3652
982	288.899	1.13113		375	98.7959
1011	252.472	1.17684		478	273.484
932	450.65	1.05233		434	161.233
966	516.588	1.10592		512	243.778
1475	313.804	1.9081		436	43.807
1160	472.586	1.41166		386	374.858
1307	405.447	1.64333		368	478.386
1582	651.94	2.07673		408	621.716
2088	214.867	2.87419		401	-20.1358
1097	329.856	1.31237		413	332.879
2102	274.893	2.89625		410	428.177
2660	502.811	3.77566		400	308.964
1089	224.297	1.29976		493	263.549
1120	400.138	1.34862		377	345.719
696	328.252	0.680396		393	841.426
807	155.961	0.855332		362	553.223
1175	577.625	1.4353		349	284.53
833	407.902	0.896308		348	435.661
856	415.995	0.932556		394	-3.27305
1069	507.705	1.26824		446	403.473
1991	483.308	2.72132		368	243.893
889	106.509	0.984564		524	488.117
631	290.468	0.577956		337	257.435
2090	466.161	2.87734		420	207.26
818	310.691	0.872668		351	97.6106
1144	317.298	1.38644		356	1116.13
2118	617.765	2.92147		382	126.04
1413	383.381	1.81039		352	277.299
1756	600.748	2.35096		361	546.934
1801	659.493	2.42188		495	346.746
623	342.552	0.565348		484	465.987
607	327.277	0.540132		460	370.132
886	386.033	0.979836		411	205.461
981	585.908	1.12956		338	385.115
1949	378.724	2.65512		394	171.877
867	507.304	0.949892		354	467.971
967	508.536	1.10749		444	430.435
757	467.49	0.776532		376	448.562
1096	618.482	1.3108		409	211.866
725	293.725	0.7261		390	1618.7
657	533.364	0.618932		512	355.441
983	631.021	1.13271		418	187.743
900	391.583	1.0019		385	55.2922
695	288.271	0.67882		460	368.344
1119	550.172	1.34704		508	329.504
1073	454.763	1.27455		510	501.241
607	318.104	0.540132		369	477.441
618	188.857	0.557468		352	615.004
835	537.09	0.89946		418	262.663
643	286.906	0.596868		431	66.2982
581	276.276	0.499156		397	228.812
844	517.592	0.913644		440	256.807
722	424.761	0.721372		454	1394.71
749	562.903	0.763924		414	181.485
1004	556.79	1.1658		390	260.315
958	559.109	1.09331		422	70.6765
804	236.746	0.850604		383	961.609
721	323.949	0.719796		464	67.7245
853	491.418	0.927828		419	46.8913
717	387.17	0.713492		522	403.983
788	547.344	0.825388		511	293.35
647	482.394	0.603172		490	692.085
672	241.605	0.642572		413	16.027
959	1002.69	1.09488		403	40.3121
777	368.055	0.808052		429	424.6
813	365.133	0.864788		421	216.098
788	360.436	0.825388		441	469.189
595	322.949	0.52122		474	779.373
898	252.505	0.998748		520	306.522
813	396.772	0.864788		489	372.087
952	426.424	1.08385		430	24.8796
860	375.767	0.93886		443	77.4546
692	124.386	0.674092		421	-132.569
1200	554.665	1.4747		518	250.42
802	499.488	0.847452		494	315.166
969	312.921	1.11064		378	-24.6149
1019	661.788	1.18944		440	72.5561
649	300.316	0.606324		405	45.1972
820	296.678	0.87582		379	94.9786
694	416.068	0.677244		385	75.1388
1028	1306.41	1.20363		423	1731.13
818	338.605	0.872668		361	301.243
912	417.418	1.02081		471	185.68
832	550.869	0.894732		467	311.786
677	310.228	0.650452		436	265.78
893	518.486	0.990868		288	257.637
735	551.574	0.74186		316	177.607
868	205.864	0.951468		306	128.145
868	445.894	0.951468		301	362.851
737	351.908	0.745012		286	557.663
764	297.813	0.787564		314	672.601
729	589.011	0.732404		294	1055.14
619	256.08	0.559044		339	405.54
735	549.497	0.74186		471	601.74
908	158.225	1.01451		354	471.635
662	353.635	0.626812		371	313.564
731	270.512	0.735556		526	195.283
799	424.226	0.842724		334	583.211
688	317.37	0.667788		500	214.848
559	307.483	0.464484		368	414.037
1150	603.003	1.3959		353	375.025
1496	716.897	1.9412		368	1381.01
893	314.651	0.990868		318	487.103
1189	758.233	1.45736		515	410.96
848	471.162	0.919948		378	161.17
1402	972.035	1.79305		364	136.614
1038	430.64	1.21939		412	282.61
585	292.417	0.50546		429	171.266
811	358.319	0.861636		409	188.051
907	422.557	1.01293		396	164.111
615	281.433	0.55274		378	289.284
1418	347.89	1.81827		334	487.928
818	407.576	0.872668		394	314.295
571	264.961	0.483396		380	278.104
1023	885.866	1.19575		311	348.171
682	365.237	0.658332		500	200.996
829	713.621	0.890004		344	137.585
1305	708.538	1.64018		490	367.231
1335	90.1112	1.68746		325	241.325
1185	492.296	1.45106		389	402.928
1546	580.83	2.02		402	799.226
548	236.417	0.447148		370	249.589
696	880.369	0.680396		328	194.085
615	185.661	0.55274		353	408.261
874	318.667	0.960924		387	288.23
740	369.346	0.74974		380	85.5974
663	363.079	0.628388		330	354.361
584	487.567	0.503884		413	4337.8
540	438.367	0.43454		334	377.304
1100	297.39	1.3171		306	690.248
639	312.159	0.590564		514	272.453
1041	254.638	1.22412		333	38.4961
1018	484.191	1.18787		365	437.921
1217	595.993	1.50149		330	175.471
807	438.148	0.855332		365	346.966
895	572.739	0.99402		466	321.87
649	700.081	0.606324		351	502.129
856	466.041	0.932556		371	435.689
737	524.386	0.745012		332	697.861
687	826.882	0.666212		369	913.927
993	677.764	1.14847		375	409.18
945	305.316	1.07282		426	377.672
1352	943.741	1.71425		326	584.476
758	342.139	0.778108		368	187.918
856	590.124	0.932556		376	844.489
601	204.198	0.530676		372	408.803
1024	385.108	1.19732		399	394.322
688	345.4	0.667788		336	553.645
721	344.666	0.719796		440	629.488
763	280.542	0.785988		343	226.698
775	534.63	0.8049		521	176.651
976	653.204	1.12168		390	464.762
687	353.494	0.666212		363	572.181
1648	227.299	2.18075		494	185.452
726	367.761	0.727676		331	478.268
591	370.877	0.514916		320	532.888
666	570.149	0.633116		332	65.6903
1483	508.18	1.92071		357	336.724
654	450.382	0.614204		386	235.111
588	177.824	0.510188		352	282.069
700	276.155	0.6867		318	392.6
1019	524.258	1.18944		310	281.189
854	349.751	0.929404		325	357.156
937	326.246	1.06021		354	423.021
697	169.252	0.681972		339	400.474
676	467.697	0.648876		443	286.302
915	371.512	1.02554		319	456.928
595	177.856	0.52122		449	239.175
609	262.293	0.543284		354	402.474
1181	309.413	1.44476		384	307.842
1470	984.955	1.90022		317	246.66
655	441.455	0.61578		286	313.212
1156	425.808	1.40536		335	159.428
960	891.257	1.09646		338	245.32
536	243.801	0.428236		325	60.8035
1234	557.859	1.52828		337	309.562
667	408.799	0.634692		354	437.282
630	687.457	0.57638		348	240.732
569	355.039	0.480244		331	149.741
1022	399.101	1.19417		350	904.679
547	175.006	0.445572		396	570.912
855	431.36	0.93098		367	357.307
718	667.953	0.715068		350	183.855
2560	270.422	3.61806		356	203.598
1032	423.489	1.20993		417	504.728
881	442.288	0.971956		379	43.2696
914	216.034	1.02396		485	150.818
1259	1433.14	1.56768		385	431.387
731	462.655	0.735556		346	257.241
835	511.942	0.89946		381	373.471
1361	715.703	1.72844		452	431.422
769	350.849	0.795444		457	430.637
750	245.129	0.7655		502	-24.2979
657	251.539	0.618932		409	657.828
881	423.939	0.971956		411	366.348
1400	712.292	1.7899		459	624.02
1061	656.629	1.25564		433	400.143
546	219.546	0.443996		455	333.783
855	914.303	0.93098		465	300.017
617	413.407	0.555892		466	284.507
785	884.382	0.82066		459	139.477
759	304.491	0.779684		450	599.223
695	510.011	0.67882		427	626.394
635	393.743	0.58426		441	168.157
1837	319.023	2.47861		404	267.689
932	82.2279	1.05233		460	292.985
713	371.05	0.707188		474	188.804
1417	436.579	1.81669		482	205.849
713	323.836	0.707188		487	223.883
1472	1002.6	1.90337		509	337.344
550	422.284	0.4503		391	347.694
1533	816.373	1.99951		524	277.762
701	313.395	0.688276		432	624.758
723	350.764	0.722948		366	333.862
1023	651.272	1.19575		378	593.442
1113	543.221	1.33759		412	208.703
906	341.303	1.01136		325	262.276
1001	467.603	1.16108		392	215.762
1442	745.766	1.85609		370	475.842
762	395.608	0.784412		382	378.577
897	485.825	0.997172		401	423.213
1363	537.723	1.73159		443	534.269
1380	503.903	1.75838		387	247.915
1129	603.486	1.3628		386	234.651
798	235.437	0.841148		369	460.227
1559	488.039	2.04048		364	360.916
978	316.806	1.12483		421	543.456
858	176.856	0.935708		364	215.055
862	300.629	0.942012		369	221.712
1112	500.978	1.33601		361	318.307
3128	798.855	4.51323		368	176.5
710	342.517	0.70246		381	272.882
616	282.057	0.554316		385	185.096
1050	469.069	1.2383		354	282.058
1112	457.089	1.33601		363	342.727
1483	1525.41	1.92071		339	274.398
1043	378.598	1.22727		399	179.899
1484	1131.01	1.92228		368	-21.8777
1202	387.191	1.47785		481	191.702
978	304.275	1.12483		408	265.41
1067	571.385	1.26509		391	357.653
3879	1067.53	5.6968		390	258.213
1456	483.469	1.87816		422	596.953
1658	647.804	2.19651		385	99.7229
944	271.343	1.07124		358	668.17
766	467.73	0.790716		334	3.10651
968	458.945	1.10907		387	434.371
1187	352.265	1.45421		394	219.096
1233	707.931	1.52671		366	528.486
687	258.265	0.666212		395	33.3382
548	447.865	0.447148		377	301.496
1572	625.041	2.06097		394	367.926
1408	619.677	1.80251		325	473.12
1816	311.485	2.44552		384	176.878
1563	630.664	2.04679		374	384.013
1147	611.338	1.39117		388	309.989
901	628.24	1.00348		396	408.719
946	372.99	1.0744		328	363.32
1204	162.219	1.481		352	708.549
1134	535.834	1.37068		372	-4.03568
943	651.265	1.06967		386	327.166
1135	828.695	1.37226		414	216.029
826	511.42	0.885276		334	106.674
1172	275.842	1.43057		397	231.135
1209	286.154	1.48888		421	189.993
556	449.099	0.459756		391	536.815
833	351.076	0.896308		416	623.453
859	448.224	0.937284		439	276.344
3527	578.828	5.14205		420	315.636
1469	357.191	1.89864		422	200.577
874	595.448	0.960924		441	35.3591
1031	439.649	1.20836		411	309.895
1130	155.13	1.36438		467	47.4227
539	301.888	0.432964		460	-12.3471
779	286.792	0.811204		420	603.347
2094	764.552	2.88364		432	148.901
1201	415.482	1.47628		458	1211.73
935	443.217	1.05706		434	368.44
1304	218.436	1.6386		439	573.326
1721	1286.04	2.2958		479	279.696
1320	332.282	1.66382		519	549.95
1006	289.219	1.16896		391	91.0836
1064	1120.47	1.26036		384	216.184
1123	657.873	1.35335		456	175.24
1460	255.9	1.88446		425	278.966
1386	386.104	1.76784		447	51.9863
1399	328.547	1.78832		461	35.4472
1285	345.447	1.60866		410	389.848
1319	402.869	1.66224		502	12.1068
1337	388.962	1.69061		406	825.979
765	645.575	0.78914		423	538.544
567	344.773	0.477092		360	650.752
619	260.026	0.559044		457	162.446
709	388.838	0.700884		337	117.624
697	267.964	0.681972		324	59.3971
936	362.692	1.05864		503	205.575
1117	327.598	1.34389		294	15.1826
873	763.588	0.959348		335	565.794
612	426.348	0.548012		490	341.363
888	482.813	0.982988		315	434.255
1069	620.001	1.26824		470	78.8633
904	273.964	1.0082		391	630.308
794	329.173	0.834844		405	243.08
875	477.026	0.9625		337	764.342
1211	690.543	1.49204		324	464.143
1369	805.401	1.74104		398	896.885
746	610.935	0.759196		395	353.348
753	320.825	0.770228		364	597.463
831	454.646	0.893156		380	282.249
1378	516.834	1.75523		388	1629.88
1221	327.407	1.5078		360	653.344
1076	537.242	1.27928		438	501.486
940	761.294	1.06494		400	135.245
1085	199.156	1.29346		396	205.627
945	576.865	1.07282		376	491.813
1418	538.248	1.81827		380	386.194
1523	557.865	1.98375		347	234.683
1120	401.916	1.34862		522	295.363
1142	456.376	1.38329		401	166.977
798	570.249	0.841148		388	-18.9269
906	452.888	1.01136		389	527.862
757	309.022	0.776532		368	236.049
948	196.794	1.07755		368	166.311
2730	400.128	3.88598		362	219.359
1751	822.625	2.34308		354	308.052
963	477.628	1.10119		359	288.915
1641	637.305	2.16972		338	356.894
1297	643.429	1.62757		509	466.037
1009	655.279	1.17368		326	731.328
761	494.754	0.782836		365	665.561
645	514.991	0.60002		353	306.659
1377	554.045	1.75365		374	391.026
2266	496.203	3.15472		375	253.279
1314	760.762	1.65436		331	295.844
1223	619.181	1.51095		346	267.249
636	465.093	0.585836		392	262.893
687	530.645	0.666212		384	252.909
1112	518.158	1.33601		383	325.931
715	286.851	0.71034		389	472.032
1306	526.125	1.64176		369	774.663
1066	486.369	1.26352		341	295.848
1081	557.708	1.28716		335	357.605
1489	632.383	1.93016		368	90.4546
1226	387.015	1.51568		383	537.364
593	407.08	0.518068		329	401.253
915	851.63	1.02554		380	246.093
564	411.674	0.472364		377	366.146
649	271.759	0.606324		376	31.6944
1056	1315.46	1.24776		340	384.79
805	670.067	0.85218		385	409.59
806	613.566	0.853756		316	407.856
616	426.994	0.554316		369	142.014
529	323.906	0.417204		364	398.653
839	501.116	0.905764		404	417.734
1515	1535.45	1.97114		326	384.221
1264	1025.73	1.57556		356	267.671
1076	552.308	1.27928		358	521.603
1141	572.348	1.38172		343	479.615
955	959.383	1.08858		359	165.853
734	448.444	0.740284		377	161.895
549	298.896	0.448724		381	406.737
605	349.463	0.53698		346	344.093
600	461.937	0.5291		380	223.737
817	376.426	0.871092		319	52.7696
809	499.337	0.858484		358	322.127
1067	211.84	1.26509		369	390.498
787	305.275	0.823812		340	427.541
726	519.483	0.727676		339	256.408
1065	423.608	1.26194		347	526.672
583	199.021	0.502308		392	402.198
702	319.175	0.689852		365	155.134
541	420.361	0.436116		337	316.178
710	660.694	0.70246		377	331.378
1087	342.003	1.29661		328	526.062
609	224.74	0.543284		330	381.797
767	618.926	0.792292		344	175.537
575	424.267	0.4897		324	800.835
680	341.491	0.65518		362	508.52
625	341.529	0.5685		380	354.33
728	418.439	0.730828		367	258.881
718	386.06	0.715068		352	466.025
576	289.543	0.491276		376	1002.41
792	254.086	0.831692		453	346.966
797	838.978	0.839572		383	336.007
699	511.687	0.685124		329	288.619
928	650.308	1.04603		354	197.67
865	403.357	0.94674		358	380.543
599	448.445	0.527524		365	188.553
765	501.61	0.78914		321	616.05
536	330.703	0.428236		345	326.573
585	221.663	0.50546		333	375.131
901	596.451	1.00348		347	502.9
752	368.075	0.768652		311	287.084
894	230.556	0.992444		474	427.728
911	707.483	1.01924		389	331.843
544	236.276	0.440844		391	164.459
1048	269.832	1.23515		457	117.237
819	409.327	0.874244		477	555.866
620	472.089	0.56062		406	588.094
1014	486.682	1.18156		441	372.274
979	660.385	1.1264		434	200.641
813	673.705	0.864788		409	416.264
897	283.791	0.997172		476	554.82
1022	118.282	1.19417		521	197.009
917	294.618	1.02869		433	321.583
1258	1113.6	1.56611		435	403.484
1166	226.39	1.42112		511	418.902
887	827.153	0.981412		468	433.005
910	408.925	1.01766		397	363.455
683	441.483	0.659908		434	405.985
635	301.344	0.58426		416	403.238
1234	312.382	1.52828		470	227.822
700	390.123	0.6867		451	345.266
712	444.385	0.705612		521	355.405
1123	1233.46	1.35335		482	831.96
860	414.935	0.93886		466	375.695
563	506.081	0.470788		425	150.031
1115	880.415	1.34074		519	496.147
749	403.786	0.763924		495	339.777
1148	676.116	1.39275		456	2192.16
1432	1179.96	1.84033		428	463.936
535	347.971	0.42666		474	654.437
686	350.163	0.664636		409	557.02
793	560.414	0.833268		413	338.957
1193	906.574	1.46367		456	486.966
782	679.458	0.815932		490	326.699
800	778.176	0.8443		406	814.801
796	414.857	0.837996		443	428.053
657	236.659	0.618932		464	466.901
609	365.1	0.543284		415	488.986
705	1023.26	0.69458		476	527.018
862	345.198	0.942012		451	319.724
756	368.837	0.774956		404	287.892
621	289.806	0.562196		457	162.789
560	619.927	0.46606		514	297.293
761	619.722	0.782836		460	490.28
824	527.079	0.882124		443	206.528
958	370.49	1.09331		413	291.667
757	713.2	0.776532		441	254.51
539	255.568	0.432964		422	665.609
608	416.439	0.541708		470	397.165
648	491.309	0.604748		434	204.194
638	403.174	0.588988		491	555.239
645	697.955	0.60002		409	429.509
831	451.348	0.893156		395	203.367
1157	211.628	1.40693		389	410.393
980	435.062	1.12798		427	433.214
605	378.346	0.53698		459	258.351
680	706.008	0.65518		445	173.929
568	281.772	0.478668		437	340.516
591	275.942	0.514916		432	490.76
568	531.47	0.478668		451	358.456
669	580.573	0.637844		414	398.355
760	353.242	0.78126		434	348.641
722	361.107	0.721372		463	989.312
674	205.451	0.645724		373	275.082
650	498.297	0.6079		414	403.116
550	582.675	0.4503		367	315.544
716	420.59	0.711916		405	227.83
709	639.797	0.700884		402	368.877
639	331.314	0.590564		372	-6.07951
896	350.98	0.995596		384	247.7
1156	798.769	1.40536		354	150.963
1724	801.737	2.30052		381	249.319
549	484.802	0.448724		370	184.948
555	332.383	0.45818		404	446.561
926	1148.63	1.04288		380	365.084
592	294.324	0.516492		388	711.947
672	424.85	0.642572		429	345.015
659	707.62	0.622084		410	245.302
687	378.679	0.666212		385	257.617
2113	291.356	2.91359		413	135.65
1588	742.277	2.08619		385	297.657
560	242.892	0.46606		428	248.997
948	1244	1.07755		406	328.292
625	269.546	0.5685		349	222.785
716	312.172	0.711916		440	287.221
637	722.388	0.587412		486	572.518
938	1181.79	1.06179		369	510.727
1019	1061.49	1.18944		398	196.916
854	803.871	0.929404		488	214.147
888	549.746	0.982988		395	359.012
625	447.983	0.5685		482	208.216
566	464.086	0.475516		400	360.057
1135	604.76	1.37226		394	182.467
1533	648.358	1.99951		478	442.6
615	386.636	0.55274		347	348.746
823	307.297	0.880548		432	315.607
552	272.107	0.453452		403	499.629
2292	398.057	3.19569		375	214.489
871	966.81	0.956196		378	322.82
534	520.868	0.425084		385	127.917
529	369.678	0.417204		377	534.625
1904	936.661	2.5842		399	428.44
813	514.439	0.864788		377	478.476
593	357.447	0.518068		425	243.608
767	489.739	0.792292		388	324.028
716	809.656	0.711916		431	486.134
1031	406.29	1.20836		419	358.333
780	438.631	0.81278		396	580.724
1155	1165.63	1.40378		413	159.078
921	406.383	1.035		367	326.354
1832	341.073	2.47073		425	137.343
652	283.706	0.611052		420	269.93
834	599.211	0.897884		393	248.559
531	318.141	0.420356		402	47.1594
906	903.883	1.01136		330	271.53
4490	313.111	6.65974		341	437.486
845	395.789	0.91522		407	378.435
1022	771.435	1.19417		370	401.003
744	389.381	0.756044		377	468.838
733	259.207	0.738708		356	389.315
661	296.379	0.625236		416	164.348
596	261.431	0.522796		392	199.666
929	389.507	1.0476		403	423.186
1209	168.477	1.48888		388	338.484
1158	430.919	1.40851		381	667.024
605	251.539	0.53698		429	289.196
1763	296.373	2.36199		382	484.849
639	332.793	0.590564		382	379.549
610	347.782	0.54486		389	148.591
669	330.053	0.637844		372	463.284
595	411.084	0.52122		426	496.106
919	583.004	1.03184		407	143.214
944	703.768	1.07124		432	285.16
843	527.733	0.912068		429	189.984
893	503.273	0.990868		438	334.995
824	210.258	0.882124		428	-65.7761
585	322.935	0.50546		457	265.542
865	383.82	0.94674		410	379.578
851	422.241	0.924676		398	576.646
1597	509.794	2.10037		427	236.992
708	227.17	0.699308		507	250.077
668	390.184	0.636268		409	494.279
730	359.431	0.73398		441	-15.3362
2036	375.18	2.79224		446	435.523
841	490.516	0.908916		460	302.242
597	560.195	0.524372		442	255.252
698	348.587	0.683548		382	169.138
887	507.197	0.981412		499	229.981
692	405.729	0.674092		458	523.265
554	260.096	0.456604		388	325.749
873	599.892	0.959348		363	244.541
761	706.237	0.782836		421	381.239
662	376.41	0.626812		412	416.296
856	404.177	0.932556		441	362.499
804	351.669	0.850604		468	312.678
714	389.456	0.708764		441	396.362
840	376.078	0.90734		369	377.836
828	426.264	0.888428		385	664.067
927	629.189	1.04445		449	236.345
1122	767.346	1.35177		450	246.508
934	533.739	1.05548		429	554.032
832	296.156	0.894732		427	236.406
626	432.222	0.570076		431	1382.07
832	424.635	0.894732		408	930.628
735	469.348	0.74186		479	247.297
630	207.554	0.57638		502	388.097
552	192.816	0.453452		435	340.692
683	291.579	0.659908		460	260.043
1130	346.612	1.36438		474	417.844
995	481.745	1.15162		418	251.959
618	278.404	0.557468		447	24.8075
854	505.81	0.929404		454	702.83
1131	260.191	1.36596		461	1745.07
1708	463.252	2.27531		434	165.755
1231	375.448	1.52356		444	483.7
1112	482.463	1.33601		395	1039.19
901	716.162	1.00348		476	396.896
1145	768.422	1.38802		448	237.094
972	344.916	1.11537		432	312.524
586	214.402	0.507036		432	176.168
623	186.985	0.565348		462	412.002
836	458.677	0.901036		479	1031.43
954	650.622	1.087		387	345.868
2233	357.169	3.10271		425	325.006
1319	675.261	1.66224		424	494.392
1050	414.319	1.2383		397	391.035
685	244.232	0.66306		377	376.658
784	371.908	0.819084		335	415.917
1120	524.185	1.34862		349	424.106
668	371.591	0.636268		329	103.181
2157	615.666	2.98293		374	634.018
816	489.075	0.869516		408	227.164
986	704.788	1.13744		392	368.094
747	403.905	0.760772		422	155.23
538	205.52	0.431388		407	234.289
857	483.324	0.934132		423	315.91
668	314.389	0.636268		373	601.541
531	746.526	0.420356		368	249.95
2490	491.939	3.50774		356	663.469
1803	540.114	2.42503		380	413.754
1900	671.355	2.5779		394	217.934
1106	366.421	1.32656		354	473.19
3622	254.101	5.29177		368	814.701
1920	664.374	2.60942		384	86.84
1282	437.053	1.60393		396	574.969
996	252.453	1.1532		382	199.101
1200	184.251	1.4747		357	278.431
1159	1094.07	1.41008		363	529.492
1343	345.099	1.70007		354	201.495
763	213.008	0.785988		367	355.653
1183	465.612	1.44791		340	239.097
2014	520.805	2.75756		426	269.739
1282	317.52	1.60393		393	243.284
757	221.905	0.776532		334	350.167
1083	564.444	1.29031		459	222.858
752	319.785	0.768652		360	196.319
652	249.783	0.611052		357	428.844
1880	521.274	2.54638		347	383.893
1128	509.15	1.36123		360	514.11
1222	375.088	1.50937		367	807.236
896	240.318	0.995596		327	225.985
1033	542.272	1.21151		378	256.327
2616	528.193	3.70632		369	249.454
918	271.349	1.03027		322	143.132
1318	797.442	1.66067		352	338.551
1409	477.781	1.80408		383	147.428
2582	509.871	3.65273		336	342.496
1019	424.283	1.18944		330	1381.63
829	489.933	0.890004		374	704.495
784	175.355	0.819084		339	257.309
834	518.361	0.897884		454	582.658
729	343.22	0.732404		382	402.684
631	274.204	0.577956		366	203.953
1506	640.099	1.95696		351	331.702
907	375.895	1.01293		316	321.031
675	333.097	0.6473		309	555.065
2509	265.175	3.53768		334	198.482
764	475.015	0.787564		368	352.037
565	274.924	0.47394		452	143.208
738	392.558	0.746588		408	212.249
705	399.26	0.69458		448	35.8877
779	633.721	0.811204		470	139.804
901	267.596	1.00348		394	215.307
826	282.356	0.885276		346	580.31
638	563.764	0.588988		335	229.817
837	311.604	0.902612		377	453.712
972	667.635	1.11537		388	243.843
991	558.209	1.14532		465	498.751
789	426.791	0.826964		377	238.048
1255	189.963	1.56138		434	22.8927
813	208.1	0.864788		460	348.882
976	559.751	1.12168		413	403.135
919	286.321	1.03184		375	301.814
752	221.562	0.768652		408	352.786
834	490.8	0.897884		444	347.118
912	376.73	1.02081		401	644.111
892	501.869	0.989292		437	241.297
1049	451.981	1.23672		433	393.376
808	208.681	0.856908		435	249.167
924	317.491	1.03972		403	170.812
777	233.688	0.808052		454	278.621
686	342.23	0.664636		437	579.892
1191	453.073	1.46052		395	372.997
601	306.12	0.530676		439	-86.9687
915	386.335	1.02554		375	332.575
1083	426.084	1.29031		371	238.193
790	263.617	0.82854		395	603.678
830	439.182	0.89158		354	210.607
1097	416.299	1.31237		444	54.9761
750	357.622	0.7655		361	415.338
1051	590.751	1.23988		415	338.9
654	328.109	0.614204		408	443.132
803	184.614	0.849028		353	358.91
824	650.086	0.882124		421	1126.98
892	504.618	0.989292		408	135.453
1027	432.791	1.20205		409	386.473
1298	422.758	1.62915		398	373.963
1006	482.716	1.16896		391	556.09
1089	403.596	1.29976		402	731.061
1335	865.775	1.68746		446	285.316
855	355.418	0.93098		469	126.133
1054	426.021	1.2446		408	450.419
755	313.942	0.77338		381	182.276
955	648.589	1.08858		419	283.364
909	214.392	1.01608		419	420.386
770	456.406	0.79702		472	93.5866
559	218.627	0.464484		406	414.199
924	734.686	1.03972		407	304.986
1012	469.118	1.17841		386	501.223
991	527.422	1.14532		372	1017.84
1271	553.613	1.5866		407	404.186
670	227.636	0.63942		382	306.738
604	218.677	0.535404		417	167.901
737	439.969	0.745012		413	372.98
1193	626.876	1.46367		385	362.896
1236	463.863	1.53144		411	592.81
530	230.619	0.41878		395	85.314
913	382.669	1.02239		427	675.413
906	510.279	1.01136		446	292.151
787	315.818	0.823812		470	70.7931
638	329.225	0.588988		440	251.42
752	327.378	0.768652		461	384.783
744	541.932	0.756044		418	188.855
737	362.917	0.745012		397	97.0892
709	279.837	0.700884		436	440.856
750	294.437	0.7655		480	-27.2197
792	348.5	0.831692		416	60.3318
678	387.006	0.652028		408	504.666
870	360.664	0.95462		391	540.711
1383	446.05	1.76311		381	138.918
1483	342.564	1.92071		346	324.114
882	220.488	0.973532		374	74.5434
1013	464.482	1.17999		314	400.56
748	269.413	0.762348		340	150.844
1093	808.301	1.30607		344	-8.79897
1276	390.035	1.59448		333	1613.03
649	346.28	0.606324		314	634.339
990	447.163	1.14374		328	368.489
1430	282.789	1.83718		307	359.462
1036	822.542	1.21624		501	274.822
853	282.469	0.927828		319	778.211
1056	599.697	1.24776		386	365.74
1028	389.363	1.20363		364	377.777
1640	291.973	2.16814		386	540.32
920	403.492	1.03342		354	663.845
670	374.599	0.63942		399	338.452
640	232.866	0.59214		430	479.714
2508	563.101	3.53611		351	165.396
710	426.728	0.70246		395	340.357
998	493.125	1.15635		342	473.191
644	439.919	0.598444		427	200.976
740	341.776	0.74974		413	454.54
729	236.624	0.732404		458	107.233
589	208.367	0.511764		419	79.0876
972	229.836	1.11537		436	508.015
736	311.426	0.743436		326	472.996
862	450.277	0.942012		487	355.219
723	384.387	0.722948		366	704.911
3468	366.548	5.04907		389	98.9348
1327	446.08	1.67485		352	214.924
559	143.5	0.464484		402	399.722
576	361.675	0.491276		351	518.798
1350	334.189	1.7111		400	418.865
634	233.018	0.582684		388	422.808
628	321.883	0.573228		363	361.485
877	455.691	0.965652		370	409.498
1091	516.198	1.30292		351	449.844
737	463.848	0.745012		370	150.93
956	591.923	1.09016		355	328.266
940	519.761	1.06494		353	178.906
624	379.195	0.566924		390	197.286
596	356.721	0.522796		325	312.703
666	336.852	0.633116		369	127.199
1075	319.971	1.2777		363	424.513
849	498.495	0.921524		365	649.23
1012	206.027	1.17841		340	356.609
805	453.657	0.85218		401	545.393
623	499.018	0.565348		371	403.583
680	263.402	0.65518		423	294.442
859	450.934	0.937284		356	349.545
803	549.827	0.849028		407	199.968
557	282.054	0.461332		378	678.302
898	751.216	0.998748		386	256.353
738	448.67	0.746588		430	231.153
665	393.98	0.63154		354	705.215
693	471.212	0.675668		416	223.394
707	421.998	0.697732		526	697.42
887	564.919	0.981412		425	213.984
690	432.105	0.67094		368	476.435
778	236.081	0.809628		379	258.083
590	333.732	0.51334		421	450.536
2156	477.854	2.98136		445	374.398
950	221.522	1.0807		388	550.595
789	400.914	0.826964		418	183.017
657	161.771	0.618932		413	149.417
733	316.647	0.738708		436	337.998
870	440.194	0.95462		497	434.834
907	647.609	1.01293		391	513.059
578	330.522	0.494428		394	728.782
1420	565.073	1.82142		350	207.943
1396	398.916	1.7836		387	16.8048
863	50.1623	0.943588		371	312.594
1264	516.964	1.57556		404	404.845
641	174.074	0.593716		444	257.496
1020	338.516	1.19102		516	350.17
668	341.529	0.636268		369	674.171
968	309.186	1.10907		381	64.0047
1168	255.793	1.42427		376	297.665
808	434.61	0.856908		443	182.331
922	450.122	1.03657		409	221.692
2359	521.554	3.30128		524	1031.8
1070	390.402	1.26982		444	205.059
1181	544.644	1.44476		488	330.607
630	181.666	0.57638		460	370.338
847	235.736	0.918372		474	14.3687
1151	427.261	1.39748		474	772.486
697	370.136	0.681972		521	39.1066
861	199.81	0.940436		490	407.313
1203	415.161	1.47943		450	531.404
971	501.694	1.1138		455	195.008
1380	596.894	1.75838		421	290.08
837	350.471	0.902612		471	309.898
1247	430.785	1.54877		368	1028.81
1063	382.281	1.25879		368	377.77
1149	287.372	1.39432		481	421.657
1369	255.725	1.74104		463	348.77
1308	544.785	1.64491		525	468.675
1698	359.662	2.25955		512	764.963
3562	555.099	5.19721		522	89.0855
803	304.243	0.849028		506	627.653
2937	965.324	4.21221		459	336.762
2421	858.115	3.399		432	373.397
1734	408.376	2.31628		429	434.149
1027	229.908	1.20205		454	457.996
1991	713.838	2.72132		509	482.094
1089	463.485	1.29976		441	915.305
1335	972.976	1.68746		513	578.429
3491	938.29	5.08532		424	452.918
1322	268.146	1.66697		472	453.538
1027	276.021	1.20205		467	215.561
1810	269.925	2.43606		338	369.128
1243	390.92	1.54247		391	401.039
1127	396.207	1.35965		426	442.388
1255	363.922	1.56138		421	550.111
824	195.106	0.882124		424	336.681
1096	569.518	1.3108		370	364.548
1264	303.499	1.57556		356	344.444
1044	622.433	1.22884		379	606.75
1472	787.145	1.90337		334	174.89
1058	370.437	1.25091		378	356.508
1403	246.663	1.79463		380	343.249
1248	752.329	1.55035		389	652.781
986	390.656	1.13744		440	583.226
547	412.672	0.445572		417	495.449
1204	447.895	1.481		413	497.588
1256	451.92	1.56296		334	200.224
5226	123.815	7.81968		372	595.051
1355	399.448	1.71898		381	504.204
1633	348.069	2.15711		340	281.337
1180	474.957	1.44318		368	450.158
1760	481.893	2.35726		349	392.985
822	270.995	0.878972		379	431.224
1085	493.739	1.29346		371	399.573
700	365.115	0.6867		380	268.871
734	253.461	0.740284		359	444.949
1534	447.675	2.00108		379	249.534
1377	418.265	1.75365		373	462.233
1113	248.047	1.33759		386	375.426
1098	270.893	1.31395		386	336.426
917	597.051	1.02869		327	439.776
1289	510.068	1.61496		355	353.021
1460	693.509	1.88446		416	242.466
1340	540.595	1.69534		421	265.752
895	342.197	0.99402		386	310.825
1532	223.771	1.99793		405	291.719
1300	467.851	1.6323		388	220.876
1208	504.509	1.48731		357	389.218
1853	194.084	2.50383		375	478.886
1253	411.819	1.55823		387	810.446
857	238.616	0.934132		413	-135.059
5932	374.634	8.93233		397	416.583
2103	659.862	2.89783		365	525.512
569	419.933	0.480244		386	391.778
2407	424.692	3.37693		390	417.462
1583	290.653	2.07831		440	371.515
1488	348.05	1.92859		405	384.024
1278	604.968	1.59763		393	409.154
1665	397.505	2.20754		387	321.252
1747	612.58	2.33677		387	384.834
1089	341.816	1.29976		454	700.555
1089	478.83	1.29976		434	239.913
1337	441.843	1.69061		416	295.45
1775	560.939	2.3809		407	254.236
1484	616.997	1.92228		384	279.96
943	183.202	1.06967		388	189.153
1967	521.981	2.68349		419	435.974
1569	415.581	2.05624		422	438.89
873	469.517	0.959348		354	269.765
2237	667.172	3.10901		391	280.363
791	331.728	0.830116		396	131.766
964	485.064	1.10276		403	179.629
2025	330.004	2.7749		403	705.833
1047	525.415	1.23357		442	614.31
1274	524.398	1.59132		370	308.816
749	468.417	0.763924		400	174.73
653	305.034	0.612628		446	405.859
965	312.533	1.10434		429	295.07
816	297.542	0.869516		464	485.626
1108	400.928	1.32971		417	288.008
1570	623.135	2.05782		389	66.5047
846	317.494	0.916796		421	584.216
658	398.832	0.620508		417	442.979
1628	971.754	2.14923		374	404.795
896	472.772	0.995596		401	422.167
1225	567.882	1.5141		351	226.931
1071	467.948	1.2714		403	232.131
1331	537.34	1.68116		406	621.121
1440	556.647	1.85294		389	468.012
1286	313.56	1.61024		396	264.173
911	778.988	1.01924		448	378.814
963	688.077	1.10119		443	484.433
791	1052.85	0.830116		360	373.839
1181	567.968	1.44476		383	187.057
1190	643.313	1.45894		358	198.335
1471	857.118	1.9018		364	381.31
832	538.111	0.894732		372	477.385
710	307.802	0.70246		358	89.1896
1319	195.116	1.66224		411	393.663
585	249.046	0.50546		416	449.62
1069	475.469	1.26824		438	491.006
1003	413.708	1.16423		423	103.39
820	242.181	0.87582		359	550.672
839	342.877	0.905764		386	351.194
1533	589.551	1.99951		359	324.272
807	436.895	0.855332		355	423.66
780	300.788	0.81278		370	547.719
1282	598.392	1.60393		353	472.352
587	573.729	0.508612		403	294.821
902	446.561	1.00505		431	240.395
1032	424.993	1.20993		436	36.5752
767	429.416	0.792292		373	396.103
792	326.791	0.831692		466	191.198
731	317.916	0.735556		465	357.307
693	307.206	0.675668		495	408.439
688	317.342	0.667788		395	308.39
871	605.783	0.956196		462	121.912
766	439.226	0.790716		443	724.367
716	416.636	0.711916		427	32.805
749	404.099	0.763924		409	442.497
765	343.281	0.78914		417	347.374
919	485.27	1.03184		455	106.301
760	297.144	0.78126		397	83.1458
691	438.126	0.672516		412	184.311
747	425.392	0.760772		405	235.951
795	634.83	0.83642		359	352.716
766	512.968	0.790716		387	350.882
975	915.529	1.1201		503	100.545
614	259.464	0.551164		427	467.827
828	485.628	0.888428		386	577.868
787	573.029	0.823812		435	580.719
963	532.142	1.10119		389	432.351
611	217.443	0.546436		382	199.375
718	539.609	0.715068		469	204.034
797	417.103	0.839572		427	265.511
664	234.052	0.629964		403	185.381
1000	281.097	1.1595		399	500.886
949	391.392	1.07912		341	755.802
607	198.733	0.540132		365	601.925
880	349.692	0.97038		344	350.538
1023	518.828	1.19575		485	584.128
753	344.17	0.770228		339	457.317
582	204.264	0.500732		382	432.034
1082	523.61	1.28873		361	123.361
1137	373.408	1.37541		396	254.706
1428	1248.02	1.83403		420	316.373
765	443.353	0.78914		393	414.251
869	739.686	0.953044		407	149.956
978	692.426	1.12483		451	391.387
986	927.271	1.13744		366	186.717
1455	447.045	1.87658		417	382.786
773	291.494	0.801748		385	119.157
598	294.274	0.525948		344	563.09
1141	892.956	1.38172		479	150.945
771	503.099	0.798596		333	201.69
750	201.487	0.7655		389	117.891
783	329.077	0.817508		376	393.355
582	221	0.500732		412	253.964
655	316.27	0.61578		356	718.268
955	573.214	1.08858		362	556.92
1141	649.908	1.38172		400	664.479
939	396.885	1.06336		467	322.803
844	391.17	0.913644		372	454.607
1111	1961.24	1.33444		425	214.771
995	254.049	1.15162		439	560.249
1393	599.231	1.77887		507	397.561
845	596.427	0.91522		422	86.6254
1138	551.531	1.37699		476	598.429
1048	516.047	1.23515		450	138.568
595	461.764	0.52122		465	313.698
651	518.726	0.609476		510	394.119
723	489.226	0.722948		413	335.746
702	589.71	0.689852		448	523.452
966	523.86	1.10592		519	338.906
750	140.693	0.7655		395	421.772
555	185.308	0.45818		465	317.68
1234	657.527	1.52828		497	321.397
646	107.904	0.601596		412	391.416
923	581.217	1.03815		507	258.843
851	350.954	0.924676		502	253.372
557	202.355	0.461332		506	362.399
969	381.712	1.11064		507	538.197
1135	374.839	1.37226		508	343.718
560	269.129	0.46606		413	327.448
1073	337.724	1.27455		498	-207.063
615	242.517	0.55274		453	585.057
734	227.513	0.740284		381	521.037
860	547.489	0.93886		471	641.86
1307	837.163	1.64333		497	416.923
1222	614.581	1.50937		446	416.148
1093	462.792	1.30607		437	862.903
1009	800.417	1.17368		459	482.514
557	288.691	0.461332		429	169.963
993	257.592	1.14847		451	476.961
1361	1114.09	1.72844		472	164.311
1061	402.433	1.25564		439	230.909
776	240.39	0.806476		481	675.761
734	292.535	0.740284		506	256.719
795	341.1	0.83642		473	222.048
1160	252.668	1.41166		454	366.398
1137	529.983	1.37541		512	292.896
1787	732.988	2.39981		495	506.684
1088	504.793	1.29819		487	575.159
592	215.712	0.516492		480	463.315
1120	873.422	1.34862		373	184.073
627	239.904	0.571652		404	406.365
1149	895.731	1.39432		450	246.496
1011	331.96	1.17684		423	381.221
755	320.426	0.77338		410	438.302
812	236.686	0.863212		452	416.105
3490	398.929	5.08374		420	268.823
1226	444.243	1.51568		340	216.861
879	373.759	0.968804		479	1015.4
1120	600.406	1.34862		482	250.084
861	111.866	0.940436		400	536.557
1111	577.415	1.33444		456	328.185
681	366.768	0.656756		364	366.821
897	267.318	0.997172		394	376.018
600	297.633	0.5291		398	248.164
908	329.474	1.01451		410	890.254
1287	517.145	1.61181		399	274.318
996	635.654	1.1532		406	465.783
888	343.079	0.982988		427	537.564
816	336.463	0.869516		368	299.11
1299	924.234	1.63072		357	504.474
1171	695.867	1.429		396	358.689
717	382.176	0.713492		394	462.642
620	320.001	0.56062		359	616.278
647	281.857	0.603172		427	486.184
1058	563.52	1.25091		399	471.86
2790	833.267	3.98054		370	350.348
1366	803.478	1.73632		411	176.77
811	396.369	0.861636		458	314.875
755	511.586	0.77338		423	269.683
586	224.968	0.507036		409	19.0542
570	299.478	0.48182		438	614.947
835	500.56	0.89946		448	130.853
2361	853.19	3.30444		446	162.248
1106	430.753	1.32656		423	443.814
1898	422.199	2.57475		455	781.336
1702	231.921	2.26585		425	495.192
716	335.199	0.711916		415	342.574
2549	818.864	3.60072		382	458.311
1030	571.016	1.20678		434	205.307
1098	458.844	1.31395		397	524.983
686	273.095	0.664636		391	269.492
1190	1005.58	1.45894		419	341.478
1779	369.313	2.3872		372	365.574
954	562.524	1.087		389	268.305
690	259.265	0.67094		375	183.66
3484	207.52	5.07428		441	442.831
798	414.552	0.841148		388	271.669
632	678.38	0.579532		403	218.473
992	729.088	1.14689		437	603.544
581	440.72	0.499156		372	86.9155
601	256.554	0.530676		390	379.918
988	311.577	1.14059		385	227.169
872	378.543	0.957772		393	371.68
1303	753.924	1.63703		390	361.094
974	588.792	1.11852		372	348.88
1089	624.872	1.29976		407	474.097
878	432.889	0.967228		406	383.163
635	455.82	0.58426		396	435.432
1257	324.495	1.56453		375	474.029
1935	346.955	2.63306		434	248.009
1433	660.008	1.84191		341	802.115
953	497.669	1.08543		397	232.245
567	306.351	0.477092		391	440.051
750	287.481	0.7655		355	170.311
720	300.535	0.71822		373	178.914
602	239.295	0.532252		382	379.049
919	543.808	1.03184		444	550.875
1534	305.511	2.00108		408	239.813
1085	302.065	1.29346		385	516.264
1315	658.589	1.65594		382	336.116
884	539.566	0.976684		429	328.068
840	200.642	0.90734		395	352.715
673	163.524	0.644148		350	495.996
1068	330.519	1.26667		376	292.652
734	230.331	0.740284		408	459.208
606	234.193	0.538556		460	559.105
925	374.236	1.0413		371	426.039
1559	340.969	2.04048		352	302.902
821	493.192	0.877396		393	380.774
799	582.581	0.842724		498	312.343
845	219.07	0.91522		377	414.488
1145	472.829	1.38802		376	291.372
741	372.227	0.751316		471	318.179
1706	382.037	2.27216		416	89.5036
1859	333.067	2.51328		430	588.839
1273	291.17	1.58975		418	256.942
778	315.262	0.809628		446	250.088
831	457.088	0.893156		471	95.3941
756	266.375	0.774956		370	439.175
903	489.021	1.00663		395	429.818
1826	-21.6036	2.46128		425	223.164
1115	686.18	1.34074		455	708.003
1030	557.895	1.20678		418	-22.7665
1085	406.214	1.29346		383	584.993
3772	853.912	5.52817		410	121.581
2491	550.322	3.50932		375	244.424
1053	252.497	1.24303		384	168.272
1437	413.624	1.84821		396	452.119
832	333.057	0.894732		429	563.543
2940	225.487	4.21694		401	328.576
941	351.761	1.06652		447	331.894
2058	311.171	2.82691		412	493.61
1106	333.111	1.32656		454	190.91
965	375.006	1.10434		482	564.27
1097	785.263	1.31237		448	401.422
703	296.668	0.691428		432	304.188
893	583.137	0.990868		521	50.4772
911	686.391	1.01924		476	840.215
856	450.346	0.932556		379	267.022
2896	489.818	4.1476		384	169.659
1124	515.462	1.35492		338	487.332
578	270.906	0.494428		320	399.093
1044	399.754	1.22884		373	472.708
938	366.293	1.06179		405	503.713
785	222.37	0.82066		424	467.989
679	354.125	0.653604		335	356.613
1376	625.852	1.75208		352	260.867
2442	485.09	3.43209		350	441.493
1371	417.768	1.7442		520	154.614
630	327.711	0.57638		383	557.78
617	220.439	0.555892		379	223.79
1687	630.393	2.24221		416	500.989
1167	621.442	1.42269		400	596.772
709	323.426	0.700884		356	601.099
908	425.048	1.01451		308	272.138
1261	278.131	1.57084		357	420.127
1456	353.848	1.87816		405	356.15
1996	394.301	2.7292		424	735.808
1748	292.478	2.33835		459	466.724
569	470.646	0.480244		526	224.331
1310	373.8	1.64806		476	561.687
962	367.745	1.09961		516	456.229
1142	420.674	1.38329		479	290.589
2887	613.212	4.13341		509	335.462
1014	292.694	1.18156		481	677.212
2003	574.554	2.74023		523	536.952
1809	599.762	2.43448		466	410.472
1280	405.538	1.60078		493	223.388
1470	927.246	1.90022		416	284.927
1793	290.494	2.40927		444	216.103
918	195.097	1.03027		436	399.254
1582	468.997	2.07673		466	211.776
802	439.417	0.847452		514	413.047
923	542.344	1.03815		505	603.468
1383	599.79	1.76311		408	562.681
858	307.463	0.935708		508	211.44
764	406.003	0.787564		478	758.636
1124	258.332	1.35492		472	348.224
1928	1098.52	2.62203		449	288.08
1636	248.633	2.16184		438	297.502
927	672.275	1.04445		426	330.148
1314	128.018	1.65436		425	496.501
1120	380.104	1.34862		430	276.362
831	141.492	0.893156		512	409.725
2915	160.337	4.17754		398	362.211
1014	330.756	1.18156		435	911.667
876	416.708	0.964076		466	309.32
1598	369.4	2.10195		465	142.563
1040	336.975	1.22254		467	511.163
911	370.42	1.01924		436	664.036
1960	636.86	2.67246		458	263.475
1254	458.488	1.5598		448	319.267
939	364.159	1.06336		451	199.668
1188	442.18	1.45579		418	324.803
1133	333.14	1.36911		470	218.321
822	461.046	0.878972		494	247.688
1333	602.16	1.68431		398	534.312
1872	471.67	2.53377		420	351.177
746	174.845	0.759196		455	604.213
837	290.216	0.902612		415	290.742
935	328.639	1.05706		439	438.985
1047	682.145	1.23357		446	46.2851
3446	300.596	5.0144		394	108.266
1308	353.661	1.64491		413	383.267
1063	461.821	1.25879		471	384.327
1353	928.007	1.71583		430	177.325
777	287.229	0.808052		426	354.699
1043	442.523	1.22727		463	725.852
1159	249.691	1.41008		427	841.413
1121	411.876	1.3502		429	356.234
629	276.423	0.574804		389	537.253
1075	513.163	1.2777		447	720.016
1081	310.222	1.28716		384	330.671
712	347.535	0.705612		443	419.018
971	710.084	1.1138		421	383.684
791	301.625	0.830116		416	467.834
875	335.661	0.9625		357	550.456
1585	743.95	2.08146		382	670.783
817	432.074	0.871092		410	382.669
920	332.874	1.03342		388	191.16
1191	507.963	1.46052		407	219.46
1038	550.604	1.21939		429	205.034
593	387.254	0.518068		426	627.74
713	706.284	0.707188		435	292.882
921	526.073	1.035		415	549.12
828	498.037	0.888428		417	408.132
828	178.38	0.888428		436	352.644
1317	601.349	1.65909		455	382.795
1448	493.176	1.86555		420	331.954
814	385.684	0.866364		445	340.357
1110	425.581	1.33286		406	287.112
872	310.709	0.957772		422	200.394
701	165.923	0.688276		415	373.669
639	232.323	0.590564		443	381.852
11226	734.204	17.2757		415	278.171
1207	525.05	1.48573		394	362.187
1256	502.315	1.56296		436	307.506
1290	728.279	1.61654		401	173.433
1511	249.794	1.96484		442	142.067
1208	85.2993	1.48731		422	426.901
811	202.425	0.861636		424	379.59
1135	277.932	1.37226		463	390.839
758	457.705	0.778108		407	143.765
639	236.099	0.590564		417	288.482
812	173.912	0.863212		446	552.79
1129	195.558	1.3628		458	650.512
789	367.636	0.826964		447	173.947
905	344.768	1.00978		410	329.605
827	332.805	0.886852		411	840.008
1588	644.248	2.08619		380	77.6418
663	315.245	0.628388		408	241.78
837	273.54	0.902612		431	309.145
1583	388.253	2.07831		414	50.1322
725	58.1378	0.7261		437	444.369
1023	357.61	1.19575		389	216.64
846	608.763	0.916796		428	729.344
1382	717.564	1.76153		445	347.555
769	497.71	0.795444		448	382.757
678	328.232	0.652028		460	430.5
676	445.436	0.648876		427	473.185
1077	384.037	1.28085		410	764.302
2218	1176.93	3.07907		389	332.267
1029	379.983	1.2052		409	376.484
673	286.586	0.644148		479	140.57
1649	285.135	2.18232		415	247.116
887	320.832	0.981412		460	682.426
1217	692.548	1.50149		426	31.2691
1124	667.802	1.35492		482	455.091
969	409.131	1.11064		464	569.569
1483	287.384	1.92071		342	322.184
1246	556.908	1.5472		345	255.161
813	315.93	0.864788		340	289.5
1073	588.435	1.27455		378	315.488
1198	618.747	1.47155		377	246.22
934	452.629	1.05548		358	242.636
851	281.491	0.924676		419	323.486
803	277.012	0.849028		375	156.492
1043	462.166	1.22727		385	95.1956
1265	797.741	1.57714		390	837.603
913	357.57	1.02239		389	2269.14
615	270.163	0.55274		437	280.84
1596	530.778	2.0988		376	537.104
1003	535.898	1.16423		388	50.3147
546	253.424	0.443996		362	347.545
1987	234.004	2.71501		365	753.703
596	375.371	0.522796		420	522.116
813	402.52	0.864788		436	584.694
1206	468.648	1.48416		370	322.754
1554	641.52	2.0326		433	171.283
1289	339.046	1.61496		387	529.613
861	387.386	0.940436		453	172.955
698	303.949	0.683548		454	391.737
921	215.106	1.035		446	181.851
1743	480.804	2.33047		372	82.9604
1460	436.424	1.88446		411	413.278
1010	454.963	1.17526		390	383.643
7903	302.41	12.0386		415	170.881
1102	290.289	1.32025		415	154.83
4296	419.731	6.354		368	534.804
1237	382.921	1.53301		448	324.967
1129	418.809	1.3628		353	933.623
1382	647.267	1.76153		367	44.5151
2010	689.522	2.75126		328	320.229
990	206.506	1.14374		350	693.213
1301	371.652	1.63388		432	207.32
1002	350.639	1.16265		316	207.494
1219	310.874	1.50464		418	153.276
1803	344.242	2.42503		420	428.284
2384	786.649	3.34068		398	381.697
1158	452.609	1.40851		347	246.85
1551	635.681	2.02788		310	270.632
1362	371.367	1.73001		334	122.064
2379	695.058	3.3328		355	644.888
1657	130.16	2.19493		343	445.412
1567	500.364	2.05309		379	428.893
1489	221.848	1.93016		370	335.161
1746	650.584	2.3352		366	593.831
1668	567.795	2.21227		371	417.624
1769	771.685	2.37144		407	254.526
3335	654.169	4.83946		393	450.66
560	194.695	0.46606		434	570.179
2933	390.054	4.20591		403	350.541
1169	233.858	1.42584		441	225.788
1123	269.731	1.35335		463	347.177
1173	344.263	1.43215		425	111.03
1064	269.794	1.26036		390	315.681
1184	546.249	1.44948		486	1557.35
1151	468.803	1.39748		484	335.931
1322	414.568	1.66697		526	422.961
1178	247.372	1.44003		470	689.076
1410	309.422	1.80566		505	360.952
1018	154.93	1.18787		471	551.658
2428	1354.63	3.41003		449	397.801
4102	535.435	6.04825		431	624.103
1351	304.631	1.71268		444	595.49
2079	392.06	2.86		425	21.2248
792	255.89	0.831692		440	621.867
1157	420.164	1.40693		458	207.618
773	371.899	0.801748		481	374.906
824	312.063	0.882124		488	285.952
890	383.708	0.98614		365	370.887
1583	624.371	2.07831		421	277.303
811	458.41	0.861636		502	219.746
734	311.115	0.740284		436	156.744
1550	225.099	2.0263		463	333.439
1134	393.809	1.37068		423	741.124
1199	1276.76	1.47312		470	440.582
2559	795.618	3.61648		470	481.862
798	266.918	0.841148		415	516.031
1588	732.863	2.08619		385	270.285
949	224.139	1.07912		440	507.112
2137	518.537	2.95141		453	251.3
1548	231.555	2.02315		404	544.348
1290	384.182	1.61654		450	500.778
4093	745.783	6.03407		438	389.405
1544	631.421	2.01684		430	651.374
1181	516.311	1.44476		424	421.758
1587	580.539	2.08461		445	303.402
1465	560.819	1.89234		447	92.5993
1274	423.632	1.59132		467	381.057
1108	340.757	1.32971		444	512.504
1908	387.121	2.59051		452	417.62
1121	362.994	1.3502		424	309.374
1467	577.995	1.89549		423	456.011
1186	364.651	1.45264		477	227.47
557	421.923	0.461332		463	376.535
2095	677.976	2.88522		412	380.366
970	166.157	1.11222		451	746.12
1022	302.292	1.19417		412	336.681
1361	483.753	1.72844		526	584.789
1478	665.617	1.91283		491	305.557
857	561.455	0.934132		403	613.327
1551	793.827	2.02788		453	290.679
786	365.294	0.822236		509	144.211
2154	288.583	2.9782		481	384.897
1148	442.18	1.39275		449	458.537
828	272.491	0.888428		410	1467.49
1416	472.576	1.81512		419	307.309
2329	63.4579	3.254		453	388.436
1257	400.632	1.56453		418	427.292
1022	412.391	1.19417		397	173.432
770	425.159	0.79702		416	202.71
1330	412.176	1.67958		387	789.812
1167	403.181	1.42269		470	237.175
1055	408.704	1.24618		409	152.107
730	476.19	0.73398		431	197.956
967	657.713	1.10749		403	517.276
1673	843.546	2.22015		410	382.151
941	450.029	1.06652		399	122.06
1233	453.182	1.52671		421	467.011
1018	920.868	1.18787		439	421.654
2545	748.706	3.59442		461	397.375
1142	406.298	1.38329		431	367.806
815	322.055	0.86794		467	400.861
919	221.348	1.03184		443	577.313
1452	277.096	1.87185		489	919.734
1039	474.218	1.22096		480	295.783
977	536.272	1.12325		423	424.44
753	376.375	0.770228		433	80.6978
2247	244.446	3.12477		452	570.188
1045	399.912	1.23042		431	332.406
1383	436.677	1.76311		433	414.865
954	368.467	1.087		399	651.876
1237	636.976	1.53301		427	1316.49
1833	655.184	2.47231		439	184.1
1086	463.596	1.29504		503	361.623
982	348.274	1.13113		450	428.554
1140	365.689	1.38014		431	334.47
824	367.041	0.882124		466	383.606
824	317.647	0.882124		387	402.458
2412	972.024	3.38481		448	259.557
859	266.069	0.937284		506	309.178
778	318.499	0.809628		437	968.405
1275	310.05	1.5929		456	187.999
625	254.496	0.5685		482	67.8198
1143	426.702	1.38487		456	543.862
1460	678.441	1.88446		452	1041.81
1492	913.665	1.93489		478	369.75
610	409.699	0.54486		421	628.337
760	303.36	0.78126		465	233.541
837	495.775	0.902612		445	329.019
894	341.027	0.992444		437	225.233
688	333.796	0.667788		507	-2.83375
1016	447.833	1.18472		524	1766.07
1838	472.568	2.48019		354	460.003
1371	549.175	1.7442		389	213.212
755	277.105	0.77338		422	206.521
1180	551.997	1.44318		369	57.6742
938	409.958	1.06179		367	417.881
3240	1017.39	4.68974		416	126.574
979	471.044	1.1264		366	175.438
863	557.685	0.943588		454	530.395
546	541.659	0.443996		432	34.1187
566	159.354	0.475516		367	500.64
1005	335.699	1.16738		381	284.39
685	274.634	0.66306		389	100.683
589	353.837	0.511764		379	354.906
822	469.856	0.878972		394	947.73
555	213.97	0.45818		373	154.348
992	330.371	1.14689		397	344.371
959	454.969	1.09488		470	756.509
758	716.067	0.778108		515	130.326
1411	728.003	1.80724		381	483.192
1381	531.405	1.75996		436	383.475
860	501.691	0.93886		373	413.967
823	354.859	0.880548		491	521.082
1166	367.667	1.42112		356	609.246
1049	358.556	1.23672		463	273.606
2040	1118.2	2.79854		311	496.819
572	235.036	0.484972		343	134.14
978	551.328	1.12483		387	521.562
584	495.106	0.503884		367	190.392
717	341.842	0.713492		371	268.831
735	300.291	0.74186		416	517.091
908	361.989	1.01451		377	236.379
898	441.658	0.998748		369	352.962
1057	445.332	1.24933		398	199.564
666	368.466	0.633116		478	414.532
699	177.41	0.685124		353	219.891
627	297.685	0.571652		473	342.64
628	350.662	0.573228		371	504.904
1088	749.789	1.29819		412	121.512
792	359.051	0.831692		462	389.565
1047	468.756	1.23357		405	418.234
990	770.947	1.14374		365	307.5
1430	622.934	1.83718		439	157.859
1602	801.132	2.10825		392	450.578
881	371.342	0.971956		394	346.336
1745	454.027	2.33362		429	523.203
950	479.868	1.0807		435	209.748
1596	411.179	2.0988		460	321.437
538	376.788	0.431388		472	197.362
1408	699.454	1.80251		432	226.963
837	306.457	0.902612		393	419.183
1119	485.577	1.34704		452	236.796
1407	168.367	1.80093		465	468.658
1281	776.693	1.60236		459	366.767
1648	315.126	2.18075		513	356.213
794	206.836	0.834844		498	232.682
856	242.818	0.932556		452	392.555
770	223.142	0.79702		490	353.405
1047	502.521	1.23357		513	358.716
1358	597.377	1.72371		446	439.074
1104	534.131	1.3234		439	312.796
814	391.691	0.866364		421	324.32
814	364.859	0.866364		382	326.603
1860	566.579	2.51486		490	728.384
885	943.154	0.97826		438	263.577
1376	539.629	1.75208		411	403.481
1179	550.877	1.4416		463	447.753
577	283.693	0.492852		422	326.445
1575	567.634	2.0657		401	267.386
628	367.347	0.573228		459	425.961
1393	615.872	1.77887		498	752.65
819	323.174	0.874244		495	557.599
1120	321.904	1.34862		427	372.781
588	162.017	0.510188		438	291.406
1000	282.364	1.1595		390	161.469
1430	512.45	1.83718		439	246.053
1888	1177.23	2.55899		481	607.52
1312	657.64	1.65121		428	504.975
1802	210.045	2.42345		492	740.872
1026	386.905	1.20048		389	255.796
963	371.382	1.10119		380	817.285
821	285.236	0.877396		439	381.947
1717	304.09	2.28949		407	1915.58
1973	565.163	2.69295		467	195.258
1029	325.073	1.2052		414	389.004
987	386.326	1.13901		393	420.073
890	254.611	0.98614		417	513.377
716	419.269	0.711916		360	-50.0374
3263	780.677	4.72599		434	528.813
1034	188.029	1.21308		415	497.463
936	112.482	1.05864		414	168.422
1115	373.404	1.34074		411	457.016
1057	208.862	1.24933		354	381.833
828	264.059	0.888428		377	324.35
5784	404.826	8.69908		416	714.897
1629	157.213	2.1508		381	825.979
1384	591.025	1.76468		399	351.076
1740	406.049	2.32574		422	387.768
1341	475.385	1.69692		437	546.376
1323	309.424	1.66855		413	291.726
928	296.877	1.04603		430	368.459
1180	429.637	1.44318		453	537.041
960	300.792	1.09646		451	366.768
1035	456.656	1.21466		470	563.185
1256	407.05	1.56296		450	187.575
1083	388.878	1.29031		408	375.575
850	350.069	0.9231		426	395.239
1247	413.61	1.54877		425	387.472
2791	833.295	3.98212		435	410.368
889	511.484	0.984564		419	660.442
976	258.549	1.12168		484	139.892
1108	364.373	1.32971		487	231.151
1045	405.824	1.23042		403	592.438
904	337.248	1.0082		482	403.586
903	259.974	1.00663		512	634.735
1454	479.589	1.875		468	106.271
842	257.398	0.910492		458	395.095
1106	147.795	1.32656		475	239.999
1188	405.931	1.45579		484	534.771
3915	517.14	5.75354		459	491.625
1764	489.565	2.36356		417	91.6591
1612	405.916	2.12401		386	758.885
1144	348.94	1.38644		442	212.153
1234	473.115	1.52828		493	490.537
4006	449.909	5.89696		497	251.201
627	148.076	0.571652		452	444.71
1151	460.04	1.39748		465	295.931
1039	311.885	1.22096		409	565.153
1937	853.94	2.63621		497	241.993
557	550.558	0.461332		487	182.504
1169	318.648	1.42584		435	146.775
1528	352.418	1.99163		399	455.459
1661	551.075	2.20124		394	414.448
1360	144.354	1.72686		410	152.643
1846	519.041	2.4928		404	456.46
2805	867.248	4.00418		363	370.442
655	436.087	0.61578		349	82.7029
4653	439.839	6.91663		336	361.681
1628	567.579	2.14923		429	119.166
560	577.255	0.46606		376	448.744
1766	439.906	2.36672		405	79.2356
2135	546.749	2.94826		447	153.803
1238	196.101	1.53459		386	202.844
1265	312.032	1.57714		380	400.338
1467	336.544	1.89549		433	253.804
966	287.531	1.10592		448	160.005
729	19.015	0.732404		387	60.2282
2957	775.084	4.24373		366	349.293
533	157.267	0.423508		381	193.864
1274	375.856	1.59132		460	1057.71
3441	378.272	5.00652		421	677.361
1193	527.603	1.46367		356	2062.9
821	417.503	0.877396		476	499.314
1163	439.184	1.41639		422	419.313
1006	402.046	1.16896		371	45.3849
1232	524.156	1.52513		346	196.999
1370	799.898	1.74262		361	2399.55
1280	286.269	1.60078		365	253.879
1490	434.252	1.93174		379	387.193
1584	507.19	2.07988		337	441.92
1043	360.973	1.22727		390	230.022
1143	360.061	1.38487		398	939.528
1271	513.208	1.5866		371	486.322
1031	363.065	1.20836		400	154.402
889	323.738	0.984564		371	757.817
851	526.042	0.924676		425	313.554
723	204.084	0.722948		412	166.451
1207	463.048	1.48573		418	329.448
1104	444.185	1.3234		411	315.98
1053	292.523	1.24303		409	229.366
1864	729.32	2.52116		361	715.763
880	475.682	0.97038		526	790.335
723	199.349	0.722948		466	307.758
832	459.552	0.894732		526	337.069
1028	297.076	1.20363		469	525.095
2084	863.887	2.86788		525	312.197
967	691.907	1.10749		483	231.689
1603	735.512	2.10983		461	344.555
841	334.25	0.908916		499	397.667
1076	432.585	1.27928		493	288.624
758	443.495	0.778108		493	416.071
846	150.818	0.916796		464	321.694
1192	332.842	1.46209		448	628.026
3967	1244.87	5.83549		463	281.514
895	289.43	0.99402		441	474.45
1286	442.976	1.61024		426	183.171
1139	300.243	1.37856		477	789.066
872	545.923	0.957772		429	447.248
1766	472.189	2.36672		431	296.006
1853	840.467	2.50383		460	227.304
1220	694.83	1.50622		479	309.723
1962	999.638	2.67561		489	449.2
684	235.167	0.661484		444	342.502
3436	1510.56	4.99864		453	192.505
1294	514.673	1.62284		447	283.067
1154	342.358	1.4022		397	290.637
729	313.779	0.732404		473	442.678
1007	530.688	1.17053		449	140.403
1067	408.525	1.26509		510	558.053
1004	297.657	1.1658		455	592.558
1219	486.393	1.50464		395	373.459
1079	511.016	1.284		372	223.346
894	309.329	0.992444		471	361.48
655	383.935	0.61578		446	955.273
542	201.301	0.437692		382	667.343
755	301.551	0.77338		390	487.758
1528	837.127	1.99163		477	233.333
1442	612.275	1.85609		398	1260.1
1021	198.565	1.1926		497	337.559
2241	1020.92	3.11532		477	475.379
2175	796.816	3.0113		453	269.824
985	242.589	1.13586		423	226.938
1135	541.955	1.37226		450	268.811
903	296.044	1.00663		493	275.72
754	244.69	0.771804		491	468.379
1036	363.934	1.21624		495	442.818
729	446.238	0.732404		448	282.029
999	380.759	1.15792		476	384.727
1004	469.416	1.1658		511	305.658
750	345.942	0.7655		449	121.155
1964	244.439	2.67876		495	270.959
736	178.143	0.743436		489	1459.93
656	198.371	0.617356		473	486.382
1781	994.92	2.39036		486	506.277
910	497.303	1.01766		482	593.788
633	417.402	0.581108		432	256.291
965	233.444	1.10434		495	597.685
878	432.242	0.967228		466	399.796
1294	476.487	1.62284		393	557.975
565	254.272	0.47394		385	361.374
989	364.492	1.14216		399	178.793
626	264.654	0.570076		391	145.315
1040	601.169	1.22254		370	234.361
796	201.678	0.837996		387	466.533
1294	533.436	1.62284		354	418.226
1168	513.344	1.42427		332	394.409
1272	328.395	1.58817		467	618.159
1345	478.839	1.70322		384	242.088
979	340.818	1.1264		387	299.209
768	194.306	0.793868		498	236.036
900	344.334	1.0019		420	104.872
844	347.007	0.913644		366	154.756
2086	924.154	2.87104		462	299.951
1203	671.42	1.47943		509	424.78
1154	655.094	1.4022		447	254.98
1268	419.135	1.58187		409	405.392
1024	324.764	1.19732		379	314.761
1743	1111.3	2.33047		436	301.012
616	296.231	0.554316		356	445.328
972	563.477	1.11537		360	435.663
1077	431.123	1.28085		334	-31.861
1230	368.031	1.52198		341	34.4334
774	261.406	0.803324		383	299.136
1012	402.268	1.17841		359	349.006
1181	615.124	1.44476		371	215.296
1936	613.848	2.63464		401	747.879
988	321.537	1.14059		351	607.449
1011	150.714	1.17684		389	386.813
1479	426.538	1.9144		335	330.897
1356	697.627	1.72056		331	414.647
3600	1470.09	5.2571		477	386.655
978	336.82	1.12483		347	185.726
1137	310.998	1.37541		382	146.409
1328	800.7	1.67643		419	353.785
1878	663.246	2.54323		414	258.254
1080	516.367	1.28558		432	199.417
1185	634.772	1.45106		401	1732.69
1075	175.767	1.2777		410	222.338
1023	425.945	1.19575		445	205.657
815	329.974	0.86794		409	324.2
1602	535.612	2.10825		393	350.405
980	391.947	1.12798		380	398.187
1168	397.187	1.42427		399	371.051
1499	620.247	1.94592		408	122.641
874	270.547	0.960924		421	357.374
1024	316.4	1.19732		524	523.98
1127	444.834	1.35965		512	290.414
1086	282.464	1.29504		519	-97.4584
1088	132.513	1.29819		525	321.677
1491	295.347	1.93332		520	450.626
1025	529.277	1.1989		432	225.799
880	333.606	0.97038		501	472.222
1166	416.664	1.42112		446	420.512
2650	1489.99	3.7599		453	223.149
1377	361.103	1.75365		489	433.89
1143	140.951	1.38487		490	402.844
2250	439.403	3.1295		495	141.423
1627	377.526	2.14765		488	564.97
876	712.833	0.964076		470	192.682
1354	474.674	1.7174		472	246.166
5448	992.659	8.16955		498	230.845
2426	444.188	3.40688		512	318.119
1180	371.527	1.44318		356	255.221
2238	795.125	3.11059		501	486.499
1618	328.191	2.13347		463	496.491
1029	252.425	1.2052		516	507.9
974	342.73	1.11852		506	256.224
3502	532.273	5.10265		469	422.505
884	429.374	0.976684		493	330.24
2207	106.256	3.06173		527	159.377
1124	454.793	1.35492		464	787.986
1796	377.585	2.414		466	491.349
4487	416.307	6.65501		511	357.821
812	331.634	0.863212		442	753.741
1778	1137.1	2.38563		457	883.502
905	281.86	1.00978		451	328.069
3273	773.123	4.74175		350	893.209
1628	838.095	2.14923		501	240.734
1152	560.642	1.39905		497	565.925
2327	413.102	3.25085		433	364.224
903	396.262	1.00663		425	128.519
2826	203.32	4.03728		386	212.816
990	206.938	1.14374		410	122.865
713	389.24	0.707188		360	174.329
733	155.391	0.738708		379	477.075
4101	1069.48	6.04668		325	497.687
1083	635.774	1.29031		332	495.547
929	564.232	1.0476		362	290.089
1007	331.572	1.17053		341	334.692
1199	532.913	1.47312		366	25.0222
864	258.512	0.945164		417	436.269
908	361.645	1.01451		338	366.188
2270	678.732	3.16102		380	172.609
1146	703.86	1.3896		350	437.116
985	211.993	1.13586		378	497.129
787	236.553	0.823812		358	359.805
693	209.803	0.675668		355	346.219
1225	399.029	1.5141		445	304.946
987	456.513	1.13901		369	28.9595
1920	863.559	2.60942		408	251.638
822	371.304	0.878972		377	615.822
1406	414.827	1.79936		356	548.224
2183	567.481	3.02391		363	476.41
1275	643.849	1.5929		354	452.259
1117	820.328	1.34389		327	179.377
2051	431.511	2.81588		483	481.021
840	271.918	0.90734		464	457.916
755	279.223	0.77338		419	338.767
906	253.014	1.01136		527	909.983
994	559.984	1.15004		462	1096.23
2203	308.007	3.05543		426	612.118
1965	434.814	2.68034		404	423.39
1252	263.625	1.55665		466	409.137
1156	719.055	1.40536		450	453.78
954	433.686	1.087		468	198.175
763	346.782	0.785988		460	111.461
1210	496.835	1.49046		437	290.906
3385	228.086	4.91826		502	471.713
1276	320.347	1.59448		520	472.352
1461	580.088	1.88604		470	310.575
1097	406.246	1.31237		519	323.954
895	236.44	0.99402		521	547.326
1114	348.912	1.33916		498	573.323
1134	266.813	1.37068		525	7.47853
846	345.237	0.916796		449	249.313
967	616.864	1.10749		496	451.54
2272	448.948	3.16417		415	7.502
1022	853.24	1.19417		446	327.945
1770	330.486	2.37302		468	327.084
1561	557.976	2.04364		473	402.631
1684	775.286	2.23748		428	164.89
765	346.632	0.78914		398	554.937
952	255.936	1.08385		462	403.721
2682	278.883	3.81033		488	245.115
782	281.142	0.815932		456	348.088
889	399.538	0.984564		445	227.486
853	345.205	0.927828		465	845.312
1000	381.24	1.1595		461	1969.92
1082	393.105	1.28873		457	507.191
1191	510.014	1.46052		437	100.567
2091	525.007	2.87892		473	370.373
1094	403.741	1.30764		477	290.852
1455	459.54	1.87658		447	249.712
7139	745.466	10.8346		473	454.205
1078	402.384	1.28243		477	778.527
1705	816.786	2.27058		486	311.122
1169	382.241	1.42584		388	762.099
1211	333.161	1.49204		424	250.921
649	521.625	0.606324		455	198.364
1130	306.437	1.36438		446	164.627
1130	393.955	1.36438		405	506.164
646	251.812	0.601596		436	452.315
1167	528.713	1.42269		385	243.13
2777	607.758	3.96005		445	395.596
1176	514.403	1.43688		394	339.376
1141	877.449	1.38172		383	267.143
1225	360.161	1.5141		378	259.48
1611	274.024	2.12244		384	1214.63
797	459.641	0.839572		376	270.501
1213	391.041	1.49519		500	541.01
944	418.578	1.07124		378	190.51
1737	798.725	2.32101		362	781.133
827	186.105	0.886852		370	565.934
999	332.269	1.15792		370	735.384
1218	491.427	1.50307		352	299.65
1205	980.761	1.48258		407	145.707
928	390.401	1.04603		360	2135.74
938	252.311	1.06179		402	360.47
2277	477.48	3.17205		404	209.945
910	278.949	1.01766		337	781.031
893	331.196	0.990868		436	384.108
834	262.9	0.897884		402	122.755
3591	834.47	5.24292		475	743.086
1179	364.125	1.4416		437	308.86
1048	437.338	1.23515		397	1024.58
906	313.61	1.01136		346	364.895
1332	770.725	1.68273		352	416.009
770	242.94	0.79702		351	254.038
1215	469.116	1.49834		364	403.677
845	234.381	0.91522		353	268.586
2118	477.78	2.92147		518	159.084
976	333.774	1.12168		388	236.901
1752	479.383	2.34465		332	495.722
922	268.052	1.03657		368	575.295
1003	477.37	1.16423		341	261.688
1315	424.611	1.65594		347	207.239
1229	387.098	1.5204		369	286.415
2585	291.534	3.65746		401	75.4484
1868	643.657	2.52747		367	329.266
1263	446.793	1.57399		449	292.393
2501	189.462	3.52508		387	389.261
1007	398.644	1.17053		369	314.306
830	332.532	0.89158		398	130.852
1108	592.723	1.32971		356	435.979
1120	372.089	1.34862		413	104.805
886	595.034	0.979836		349	441.024
1547	848.468	2.02157		396	276.13
1010	463.171	1.17526		388	110.66
932	397.53	1.05233		520	524.316
1054	389.643	1.2446		502	21.9193
911	395.093	1.01924		478	333.921
976	525.646	1.12168		518	555.828
805	395.519	0.85218		414	287.279
1862	-7.26503	2.51801		396	303.727
1177	672.872	1.43845		433	400.319
1050	432.128	1.2383		400	681.384
757	340.993	0.776532		381	568.717
553	227.571	0.455028		501	484.08
1310	364.643	1.64806		440	769.913
2647	413.497	3.75517		482	438.004
1200	391.297	1.4747		458	385.541
884	507.08	0.976684		478	317.984
853	383.968	0.927828		394	753.263
1096	365.154	1.3108		426	175.173
1254	347.609	1.5598		434	267.587
912	347.473	1.02081		443	388.412
1144	449.83	1.38644		473	701.106
1948	1479.95	2.65355		470	229.6
1180	189.003	1.44318		371	314.049
989	340.731	1.14216		471	379.677
840	400.553	0.90734		467	1067.7
1273	279.641	1.58975		483	329.801
1137	166.393	1.37541		484	649.76
910	957.492	1.01766		367	245.304
723	380.905	0.722948		375	423.774
1215	448.77	1.49834		409	424.643
1179	420.88	1.4416		356	126.483
1374	664.394	1.74892		352	140.452
708	263.898	0.699308		406	621.505
740	246.024	0.74974		331	310.008
1155	419.531	1.40378		400	55.1998
741	167.857	0.751316		391	2608.15
934	369.493	1.05548		394	266.401
1424	941.145	1.82772		338	168.953
742	639.624	0.752892		408	344.346
637	244.501	0.587412		338	192.37
854	469.728	0.929404		387	317.387
773	208.423	0.801748		424	339.876
991	363.289	1.14532		421	590.198
1577	574.989	2.06885		390	540.715
1486	416.682	1.92544		394	407.807
1809	625.563	2.43448		355	567.367
1920	630.429	2.60942		361	158.327
796	254.077	0.837996		400	340.565
1370	365.596	1.74262		364	319.683
1829	595.365	2.466		355	323.764
[truncated: 9,082 more rows]

## Sheet: pGAPalphaeGFP 3 copy
pGAPaeGFP2 (3 copy)
(94.2% of single cells have intracellular GFP; 68.7% of single cells are secreting GFP; cut-off threshold for secreted GFP = 510)
eGFP secreting single cells				Non-secreting single cells
Median Fluorescent Intensity (Secreted GFP)	Median fluorescent Intensity (Intracellular GFP, compensated)	eGFP secretion rate [ng/mL/h]		Median Fluorescent Intensity (Secreted GFP)	Median fluorescent Intensity (Intracellular GFP, compensated)
2491	1220.3	3.50932		334	257.837
1333	629.396	1.68431		266	52.0777
750	1075.85	0.7655		317	-34.0391
1258	47.0613	1.56611		317	-2.70261
781	474.823	0.814356		320	336.284
891	277.095	0.987716		325	446.849
1177	499.581	1.43845		351	7.90215
1004	334.982	1.1658		366	965.744
918	654.54	1.03027		304	2138.39
894	359.086	0.992444		394	1819.13
3524	1297.97	5.13732		296	191.432
1138	555.407	1.37699		349	-47.7512
610	346.963	0.54486		332	90.4596
1210	1015.38	1.49046		301	1919.7
2009	656.856	2.74968		309	716.325
1193	861.139	1.46367		348	212.37
1068	516.222	1.26667		351	473.376
1578	428.546	2.07043		365	482.224
879	400.851	0.968804		329	398.836
1369	828.818	1.74104		311	345.707
946	543.407	1.0744		325	81.3672
775	299.454	0.8049		360	376.701
1371	560.275	1.7442		323	29.7065
663	383.309	0.628388		347	60.9304
1575	681.502	2.0657		339	158.9
835	898.384	0.89946		373	560.199
989	450.909	1.14216		414	4.50967
725	256.889	0.7261		315	650.698
1118	243.282	1.34547		380	478.808
764	98.9574	0.787564		306	-192.712
1770	804.952	2.37302		344	160.932
1070	412.729	1.26982		367	1369.9
1019	108.163	1.18944		358	85.1144
1524	496.01	1.98532		362	361.34
2631	1621.6	3.72996		368	192.813
1913	335.644	2.59839		400	593.821
1029	770.868	1.2052		364	295.311
827	289.013	0.886852		375	340.481
868	555.607	0.951468		387	4.47961
1455	534.21	1.87658		377	530.889
1533	604.266	1.99951		301	674.435
930	623.443	1.04918		390	868.016
2434	773.545	3.41948		435	916.309
1314	770.262	1.65436		412	930.166
1312	629.325	1.65121		385	1369.6
824	368.038	0.882124		484	1114.57
724	412.641	0.724524		359	388.387
972	378.252	1.11537		362	1468.74
1004	512.672	1.1658		360	362.294
754	439.049	0.771804		360	390.938
802	495.6	0.847452		405	629.765
889	336.32	0.984564		443	284.792
1041	430.209	1.22412		410	142.39
899	181.405	1.00032		390	630.359
1095	975.657	1.30922		438	490.912
1077	293.186	1.28085		397	332.268
813	366.171	0.864788		414	911.008
1084	626.137	1.29188		425	386.435
809	871.833	0.858484		384	467.909
1416	582.153	1.81512		446	826.273
677	303.507	0.650452		420	348.559
1400	1152.35	1.7899		426	267.261
1485	826.309	1.92386		383	215.997
1627	256.031	2.14765		385	625.86
1660	222.484	2.19966		465	142.178
1281	210.044	1.60236		394	456.325
661	412.284	0.625236		394	650.278
875	604.65	0.9625		387	890.711
936	382.256	1.05864		392	410.842
838	530.149	0.904188		390	500.295
716	193.793	0.711916		396	721.835
821	293.795	0.877396		405	1021.73
1034	560.068	1.21308		441	592.172
1987	441.946	2.71501		384	285.348
853	308.608	0.927828		341	434.16
1530	491.431	1.99478		394	936.978
1476	679.729	1.90968		377	484.598
1113	408.566	1.33759		349	-5.09016
1182	114.975	1.44633		352	486.78
857	304.767	0.934132		326	523.835
1752	702.483	2.34465		371	305.079
1718	1107.77	2.29107		403	494.076
1165	696.236	1.41954		418	1031.91
965	538.479	1.10434		337	567.658
937	1059.9	1.06021		374	818.639
1581	125.203	2.07516		366	389.459
999	455.336	1.15792		450	648.229
1692	377.612	2.25009		400	664.134
839	717.858	0.905764		354	642.061
1034	753.374	1.21308		345	1084.25
916	-1.67361	1.02712		420	709.563
1232	148.629	1.52513		424	-25.59
3416	400.255	4.96712		427	556.968
1691	951.817	2.24852		457	385.941
1042	424.791	1.22569		445	538.568
1910	271.928	2.59366		395	21.3168
1543	612.159	2.01527		447	623.556
996	468.512	1.1532		443	312.614
4281	512.588	6.33036		407	170.467
837	816.938	0.902612		436	712.392
1404	596.213	1.7962		422	698.906
1112	1191.62	1.33601		393	844.941
789	337.894	0.826964		459	499.422
1437	653.821	1.84821		394	290.419
1211	250.941	1.49204		429	595.229
1404	1819.15	1.7962		428	628.832
685	346.842	0.66306		380	753.489
810	485.431	0.86006		411	230.111
1615	726.256	2.12874		407	592.905
1021	458.436	1.1926		373	850.177
1868	604.924	2.52747		434	1015.66
1242	1112.35	1.54089		459	167.595
2025	765.179	2.7749		399	305.001
2291	523.644	3.19412		412	227.862
956	323.694	1.09016		386	567.363
1470	561.912	1.90022		490	201.964
616	324.784	0.554316		491	514.521
1288	1679.48	1.61339		433	38.3489
878	404.723	0.967228		365	835.12
1415	1073.02	1.81354		456	1860.56
1005	476.509	1.16738		493	65.1204
1058	282.975	1.25091		472	1779.32
1447	973.155	1.86397		433	509.55
1084	380.635	1.29188		392	298.562
2740	1482.33	3.90174		449	545.544
2170	616.083	3.00342		500	279.58
1091	626.339	1.30292		503	357.643
2097	752.458	2.88837		483	379.997
1186	111.324	1.45264		499	324.213
1814	567.583	2.44236		496	630.355
1164	814.855	1.41796		457	409.977
985	177.501	1.13586		452	479.208
732	261.954	0.737132		504	653.685
2714	1617.06	3.86076		508	477.456
891	678.14	0.987716		504	152.046
1187	777.683	1.45421		475	759.711
1119	498.95	1.34704		489	206.902
1499	479.016	1.94592		508	221.852
828	499.982	0.888428		492	314.581
889	422.974	0.984564		449	239.828
870	215.535	0.95462		503	267.564
982	521.647	1.13113		508	189.841
1269	326.848	1.58344		474	219.475
849	218.267	0.921524		481	369.572
1918	610.925	2.60627		488	20.8338
1225	646.783	1.5141		462	839.98
671	305.899	0.640996		505	627.232
872	1788.6	0.957772		482	189.325
1508	674.816	1.96011		487	1252.2
877	113.809	0.965652		409	964.089
708	297.87	0.699308		489	213.92
1233	608.849	1.52671		497	5.61089
1228	578.061	1.51883		306	831.613
1339	123.802	1.69376		503	466.729
1493	63.5056	1.93647		500	853.626
2540	715.113	3.58654		503	899.63
994	506.761	1.15004		403	212.159
2043	732.022	2.80327		498	415.525
983	340.005	1.13271		495	754.163
1191	878.061	1.46052		431	860.983
1721	638.856	2.2958		503	281.908
1053	436.167	1.24303		471	141.623
1806	386.341	2.42976		319	482.856
1360	670.832	1.72686		298	539.926
2678	1293.89	3.80403		347	315.191
1434	168.306	1.84348		306	1195.95
869	1469.3	0.953044		304	415.589
1402	2574.17	1.79305		316	805.268
672	257.886	0.642572		345	-15.1755
759	345.363	0.779684		305	-5.47784
1392	502.52	1.77729		323	80.8137
994	524.565	1.15004		337	4.36966
1076	381.665	1.27928		375	988.482
2494	1401.24	3.51404		379	46.9972
890	336.642	0.98614		393	396.638
1891	1479.44	2.56372		364	5.65813
3316	384.53	4.80952		339	262.528
1758	925.621	2.35411		392	524.29
1218	177.926	1.50307		356	145.197
516	345.084	0.396716		317	240.498
2078	724.567	2.85843		336	1045.26
871	418.312	0.956196		360	489.099
830	319.322	0.89158		328	164.948
1721	667.101	2.2958		385	1899.42
1379	705.211	1.7568		357	550.619
1307	489.615	1.64333		375	617.227
3398	570.388	4.93875		316	556.502
2115	1043.82	2.91674		344	107.691
1026	553.905	1.20048		325	-26.2264
1271	447.169	1.5866		344	257.689
1915	166.377	2.60154		351	-9.2624
779	196.066	0.811204		327	2.04101
1639	574.893	2.16656		325	499.719
1125	701.566	1.3565		328	997.868
1658	359.262	2.19651		313	276.235
994	98.6308	1.15004		354	566.152
3220	1368.61	4.65822		340	-26.077
1645	1030.63	2.17602		323	206.398
1374	543.1	1.74892		423	1575.85
1020	764.781	1.19102		319	527.624
1179	846.121	1.4416		344	175.795
2166	501.776	2.99712		371	3318.11
894	1684.42	0.992444		387	340.924
979	441.556	1.1264		315	531.24
1944	454.498	2.64724		358	-18.757
2179	1985.94	3.0176		433	390.408
1484	975.342	1.92228		361	799.91
1400	710.285	1.7899		315	386.523
1142	536.724	1.38329		321	-3.40564
3146	1955.75	4.5416		345	330.404
2368	1000.98	3.31547		344	554.179
1247	1033.96	1.54877		365	304.304
2241	572.893	3.11532		363	299.221
2022	1793.83	2.77017		344	129.113
1775	406.425	2.3809		362	806.647
1899	423.212	2.57632		329	321.99
1542	700.816	2.01369		344	229.47
864	523.964	0.945164		345	392.704
1920	607.258	2.60942		338	239.871
1177	304.678	1.43845		413	378.262
2223	2026.85	3.08695		389	167.854
1134	562.745	1.37068		385	520.44
1249	665.156	1.55192		375	661.259
994	677.069	1.15004		383	140.375
2053	911.106	2.81903		345	474.608
1253	555.196	1.55823		416	420.005
854	544.295	0.929404		399	429.474
1157	706.348	1.40693		453	326.089
1281	686.68	1.60236		413	336.389
956	406.46	1.09016		473	1161.11
1058	407.08	1.25091		437	517.298
1656	332.546	2.19336		406	814.615
1987	1066.07	2.71501		384	311.353
930	528.217	1.04918		443	1493.08
1032	634.566	1.20993		373	284.533
1222	485.502	1.50937		339	402.942
2940	500.925	4.21694		364	596.699
817	231.534	0.871092		432	511.238
1129	943.115	1.3628		407	584.197
953	393.631	1.08543		430	262.506
1695	660.018	2.25482		374	305.186
1018	728.893	1.18787		395	355.736
1227	602.634	1.51725		360	626.667
1530	575.216	1.99478		433	257.537
3392	850.152	4.92929		397	976.037
868	513.338	0.951468		427	669.34
1236	667.28	1.53144		400	15.9497
1148	90.4206	1.39275		342	-13.1713
1350	785.663	1.7111		505	116.343
1486	710.179	1.92544		363	371.741
1050	429.037	1.2383		467	382.154
1049	477.526	1.23672		372	740.188
1930	587.024	2.62518		437	917.719
1178	775.606	1.44003		397	199.426
1338	551.377	1.69219		416	235.482
1054	804.83	1.2446		369	273.639
1319	686.013	1.66224		376	676.964
1912	1349.47	2.59681		385	413.242
1700	706.167	2.2627		361	458.4
1526	109.593	1.98848		351	786.683
874	361.56	0.960924		369	1264.4
924	529.867	1.03972		384	437.939
1096	398.473	1.3108		373	360.015
914	328.736	1.02396		404	654.928
996	609.025	1.1532		358	367.743
1951	461.472	2.65828		396	432.056
2301	938.946	3.20988		398	107.126
796	515.035	0.837996		360	153.866
1970	750.281	2.68822		349	96.9682
1248	489.88	1.55035		367	543.199
1373	355.676	1.74735		404	141.423
860	186.683	0.93886		388	336.126
1334	869.87	1.68588		358	986.379
1101	429.051	1.31868		343	436.079
1306	1011.34	1.64176		389	619.448
1359	492.08	1.72528		409	126.921
1238	660.878	1.53459		445	609.432
845	225.811	0.91522		413	459.222
840	400.516	0.90734		401	513.971
2634	769.697	3.73468		383	228.648
763	867.111	0.785988		378	168.519
520	265.724	0.40302		398	421.534
726	258.308	0.727676		395	897.211
926	332.781	1.04288		468	152.382
1378	987.355	1.75523		388	553.622
1522	758.412	1.98217		375	483.564
1056	484.991	1.24776		448	350.413
1375	449.245	1.7505		430	182.66
1264	149.986	1.57556		379	309.596
2012	1818.94	2.75441		393	234.219
576	780.226	0.491276		395	312.255
1221	716.739	1.5078		392	348.91
1056	435.693	1.24776		386	92.1825
813	197.63	0.864788		454	266.825
1503	376.528	1.95223		431	208.643
971	326.092	1.1138		389	638.102
772	280.28	0.800172		398	606.831
987	443.692	1.13901		367	261.336
871	583.195	0.956196		378	366.279
835	426.425	0.89946		435	747.958
1027	524.174	1.20205		425	494.35
1122	211.742	1.35177		398	50.0432
1169	448.182	1.42584		369	473.924
1658	557.339	2.19651		371	312.309
1503	748.979	1.95223		359	86.2998
789	158.358	0.826964		399	555.672
1382	669.832	1.76153		388	904.464
894	305.635	0.992444		380	86.7277
1228	218.373	1.51883		424	222.892
1948	402.661	2.65355		393	510.976
3125	276.342	4.5085		367	396.252
1244	230.082	1.54404		476	658.785
805	535.508	0.85218		437	50.5236
1008	424.347	1.17211		488	473.033
738	253.426	0.746588		413	354.803
816	311.022	0.869516		408	475.532
978	434.121	1.12483		466	685.045
1139	792.669	1.37856		465	438.509
1129	737.654	1.3628		453	1055.6
1185	823.293	1.45106		508	472.35
1098	478.358	1.31395		485	230.192
974	288.315	1.11852		478	552.413
1587	319.896	2.08461		464	318.19
1151	517.131	1.39748		503	1577.76
1158	1035.93	1.40851		510	667.37
2025	775.129	2.7749		460	288.633
1724	485.745	2.30052		505	472.917
831	232.269	0.893156		486	186.956
1215	540.324	1.49834		491	798.813
1299	815.069	1.63072		498	198.994
1011	254.016	1.17684		475	1368.32
523	-21.0505	0.407748		428	480.097
1157	250.105	1.40693		444	1647.41
1291	494.073	1.61812		495	522.229
1981	485.961	2.70556		496	485.422
789	395.515	0.826964		502	309.147
590	1538.4	0.51334		474	564.261
1281	544.181	1.60236		491	550.26
1261	479.66	1.57084		469	158.22
1491	989.688	1.93332		448	386.508
1307	598.353	1.64333		485	1090.97
1509	1074.44	1.96168		481	219.392
519	436.397	0.401444		422	308.386
791	362.65	0.830116		428	636.898
1483	534.459	1.92071		478	4047.62
526	837.058	0.412476		504	730.748
1477	589.039	1.91125		478	863.703
1695	1174.55	2.25482		503	175.939
1001	182.743	1.16108		475	399.252
558	251.235	0.462908		464	47.3586
3358	427.487	4.87571		474	1602.03
557	977.761	0.461332		485	436.171
1372	590.055	1.74577		506	170.242
1704	588.962	2.269		474	572.749
513	933.695	0.391988		461	409.729
1845	2904.8	2.49122		347	346.689
1421	577.167	1.823		329	15.7422
564	314.112	0.472364		331	48.7193
516	633.928	0.396716		442	784.036
570	408.715	0.48182		343	2018.72
1710	713.498	2.27846		383	124.31
556	311.168	0.459756		374	209.416
544	555.447	0.440844		400	-21.0335
1387	543.276	1.76941		371	1048.36
1428	500.08	1.83403		363	48.2971
2143	526.045	2.96087		382	448.856
1184	403.196	1.44948		408	408.574
576	255.434	0.491276		391	532.425
1864	110.971	2.52116		384	471.523
558	397.751	0.462908		442	-53.5265
1531	722.074	1.99636		435	2.59541
5047	543.363	7.53757		398	167.798
621	-27.8811	0.562196		390	887.058
691	2661.45	0.672516		398	691.729
599	327.967	0.527524		340	502.454
4286	473.767	6.33824		357	33.3305
617	170.8	0.555892		349	76.0958
2711	586.84	3.85604		337	16.4515
2146	980.233	2.9656		310	-38.4025
579	361.372	0.496004		317	1098.12
657	1359.44	0.618932		353	300.731
1114	306.365	1.33916		325	228.5
530	482.27	0.41878		363	310.352
538	2005.32	0.431388		310	467.258
3532	819.369	5.14993		327	183.45
525	449.585	0.4109		317	546.317
819	926.96	0.874244		326	152.485
604	893.503	0.535404		362	655.824
1351	857.68	1.71268		300	676.387
806	236.012	0.853756		312	635.039
1329	364.563	1.678		391	722.589
1238	602.801	1.53459		367	933.262
2851	1517.17	4.07668		339	496.713
1097	338.661	1.31237		340	985.272
531	124.757	0.420356		392	280.073
538	465.917	0.431388		387	153.165
574	897.973	0.488124		414	-2.80152
1602	472.986	2.10825		347	142.289
1974	1082.88	2.69452		358	393.523
1832	705.525	2.47073		371	575.977
537	600.711	0.429812		431	388.51
567	372.93	0.477092		349	497.472
589	719.364	0.511764		344	21.9621
522	403.753	0.406172		357	195.178
3063	895.169	4.41079		412	517.71
7034	679.638	10.6691		337	2301.42
1637	533.061	2.16341		339	393.822
552	603.506	0.453452		430	-6.29178
2443	1499.75	3.43367		354	246.594
1289	853.064	1.61496		369	772.551
526	-29.4136	0.412476		336	263.793
1682	700.387	2.23433		322	281.178
3621	416.625	5.2902		356	217.146
5476	730.674	8.21368		453	473.287
1522	541.295	1.98217		421	356.621
626	293.484	0.570076		410	572.133
1862	764.157	2.51801		355	359.728
2061	835.394	2.83164		375	440.795
2421	447.479	3.399		360	-49.4709
581	636.231	0.499156		395	299.775
1729	607.649	2.3084		388	61.4774
530	620.298	0.41878		414	219.746
562	163.017	0.469212		356	158.106
2317	950.748	3.23509		353	309.503
594	166.561	0.519644		417	441.476
534	647.077	0.425084		405	167.467
547	-16.2281	0.445572		352	409.936
1664	573.52	2.20596		348	616.715
545	199.782	0.44242		403	256.187
557	674.991	0.461332		404	1236.3
1749	588.307	2.33992		425	359.36
1100	1345.41	1.3171		374	323.532
568	672.357	0.478668		352	396.201
1586	442.978	2.08304		464	564.903
1073	396.194	1.27455		411	55.2089
2034	1678.88	2.78908		393	111.156
1064	306.156	1.26036		436	599.666
591	535.857	0.514916		487	487.14
2009	769.305	2.74968		425	65.6254
10606	448.072	16.2986		468	-29.3083
569	688.079	0.480244		407	73.9205
531	599.441	0.420356		427	531.093
1096	335.677	1.3108		506	-21.4076
1063	350.254	1.25879		360	296.956
862	324.261	0.942012		404	362.988
4925	777.722	7.3453		464	824.032
1165	251.656	1.41954		417	496.148
3875	319.594	5.6905		426	416.582
555	368.211	0.45818		425	319.704
1671	379.45	2.217		380	315.923
1177	887.179	1.43845		360	131.777
629	664.815	0.574804		394	-14.9902
1588	716.941	2.08619		422	301.061
586	209.976	0.507036		460	333.729
1148	299.634	1.39275		390	697.384
908	266.227	1.01451		417	567.904
1235	619.853	1.52986		413	309.112
593	1943.94	0.518068		378	613.825
591	1210.35	0.514916		410	297.993
605	234.024	0.53698		364	600.6
1106	406.46	1.32656		397	310.81
577	380.773	0.492852		409	1261.83
1706	248.713	2.27216		379	295.186
753	361.735	0.770228		409	410.216
958	385.901	1.09331		355	382.208
1176	384.76	1.43688		345	587.535
1234	508.596	1.52828		307	285.435
1959	932.33	2.67088		362	468.584
2678	383.773	3.80403		384	309.482
619	482.386	0.559044		401	454.229
1641	829.772	2.16972		307	187.48
1466	236.217	1.89392		379	452.503
1757	827.693	2.35253		357	1193.24
1848	988.955	2.49595		362	240.456
904	543.487	1.0082		386	476.076
1109	196.526	1.33128		356	715.262
1548	534.082	2.02315		386	89.3917
571	524.895	0.483396		377	601.311
4295	1108.8	6.35242		388	143.582
1858	553.383	2.51171		384	172.99
516	51.1655	0.396716		358	4.29001
1120	1352.28	1.34862		377	80.0159
659	316.39	0.622084		404	727.165
1113	1114.13	1.33759		373	145.331
952	788.841	1.08385		424	361.22
1337	451.044	1.69061		383	217.567
2613	372.975	3.70159		387	536.886
973	535.135	1.11695		411	1105.46
1540	1130.29	2.01054		375	875.13
1457	1421.14	1.87973		412	481.379
2042	618.973	2.80169		391	278.169
1380	652.88	1.75838		372	351.651
885	424.86	0.97826		344	83.7405
1553	581.701	2.03103		407	-7.05316
580	557.397	0.49758		417	321.608
532	339.502	0.421932		401	226.811
1075	268.372	1.2777		347	1322.36
1928	752.177	2.62203		375	83.1299
2053	278.116	2.81903		396	683.183
2032	453.042	2.78593		409	263.601
3253	913.866	4.71023		337	66.3806
867	969.542	0.949892		430	142.559
1181	-41.6533	1.44476		432	262.814
2593	575.566	3.67007		406	297.325
906	437.726	1.01136		404	471.211
1259	1406.91	1.56768		447	470.312
997	373.184	1.15477		390	191.454
2093	-4.56128	2.88207		433	86.8265
555	797.716	0.45818		352	548.141
610	385.228	0.54486		395	462.519
518	1484.18	0.399868		402	358.747
1661	707.878	2.20124		454	391.807
738	420.176	0.746588		432	1345.73
984	386.143	1.13428		452	1419.35
2259	704.183	3.14368		391	348.209
863	1055.89	0.943588		433	175.03
666	224.731	0.633116		427	861.081
1244	678.642	1.54404		438	1430.86
1321	100.469	1.6654		478	334.397
1447	785.547	1.86397		424	-77.0985
2399	1137.04	3.36432		408	1805.42
1387	387.624	1.76941		366	440.356
1113	361.442	1.33759		405	552.956
1027	303.251	1.20205		405	166.925
878	448.093	0.967228		415	564.59
978	178.892	1.12483		425	620.027
1467	579.262	1.89549		406	492.657
1246	99.7885	1.5472		400	229.01
2464	381.146	3.46676		442	458.259
4340	925.49	6.42334		490	395.511
1554	636.182	2.0326		504	373.265
1611	384.631	2.12244		484	586.282
1508	587.817	1.96011		500	1413.51
2841	495.563	4.06092		505	1795.73
984	447.454	1.13428		482	168.75
1079	310.813	1.284		494	466.501
1222	372.731	1.50937		505	348.83
1528	376.344	1.99163		489	457.946
1115	427.532	1.34074		488	336.818
855	367.725	0.93098		502	588.999
3081	1024.51	4.43916		501	496.234
1819	544.096	2.45024		466	152.116
2207	391.636	3.06173		492	428.578
1181	370.732	1.44476		505	394.697
1444	448.682	1.85924		469	258.631
1341	442.855	1.69692		490	284.801
1825	813.568	2.4597		482	452.281
1403	417.116	1.79463		505	555.656
2466	925.455	3.46992		503	462.481
1920	626.159	2.60942		484	319.353
889	297.897	0.984564		466	207.444
1625	587.365	2.1445		488	413.217
1073	409.244	1.27455		295	428.161
859	374.901	0.937284		301	17.1199
1339	539.398	1.69376		310	599.365
1779	275.763	2.3872		291	100.915
1162	637.467	1.41481		327	391.347
586	211.707	0.507036		330	466.184
865	136.907	0.94674		311	113.724
1051	430.288	1.23988		328	485.884
3124	594.294	4.50692		323	526.773
1786	860.865	2.39824		363	256.89
1716	755.299	2.28792		348	872.003
2391	646.586	3.35172		352	538.295
974	272.252	1.11852		395	10343
1594	405.955	2.09564		346	79.7939
2468	492.481	3.47307		338	23.397
2823	1128.42	4.03255		375	18.8862
816	234.176	0.869516		409	35.0664
2077	456.863	2.85685		507	1639.76
1431	552.041	1.83876		364	79.6133
3032	900.342	4.36193		384	194.838
1149	416.58	1.39432		463	-18.4081
817	275.74	0.871092		392	702.486
1127	358.795	1.35965		440	219.618
2640	586.741	3.74414		479	355.865
1955	554.372	2.66458		335	409.342
3216	642.413	4.65192		365	677.662
5118	1276.63	7.64947		325	58.4698
632	234.887	0.579532		318	589.934
751	159.125	0.767076		368	248.425
1613	603.927	2.12559		452	549.771
1018	427.322	1.18787		397	-41.5243
749	337.101	0.763924		411	197.096
1097	514.747	1.31237		462	456.368
1171	824.271	1.429		500	304.936
1037	407.059	1.21781		373	736.423
1148	632.725	1.39275		357	235.441
1482	504.8	1.91913		370	389.002
1042	521.019	1.22569		448	424.365
1125	554.574	1.3565		358	511.253
1099	381.941	1.31552		364	63.3512
1377	675.13	1.75365		422	290.436
1538	538.12	2.00739		406	1271.17
933	268.859	1.05391		469	729.226
1343	611.617	1.70007		387	567.031
1114	623.434	1.33916		395	190.73
1282	343.966	1.60393		430	321.807
2087	588.375	2.87261		379	401.009
879	366.503	0.968804		375	355.575
894	335.008	0.992444		378	1367.97
1543	1136.37	2.01527		354	92.673
1119	545.137	1.34704		391	553.374
1034	539.438	1.21308		395	470.774
1240	903.269	1.53774		459	382.085
982	145.336	1.13113		398	31.5182
2220	830.065	3.08222		439	117.909
872	671.513	0.957772		441	144.673
2248	597.097	3.12635		388	221.564
1056	679.53	1.24776		395	4063.42
882	322.575	0.973532		382	259.104
950	407.153	1.0807		435	4.22523
1385	459.825	1.76626		320	490.873
934	347.396	1.05548		410	583.831
1266	638.607	1.57872		402	-24.246
748	246.929	0.762348		422	95.793
842	337.849	0.910492		386	351.374
1174	595.397	1.43372		385	-1.30192
861	351.28	0.940436		416	348.37
836	1194.56	0.901036		404	446.898
932	313.74	1.05233		387	684.633
1377	258.238	1.75365		372	-29.9412
989	503.287	1.14216		414	80.5141
941	362.608	1.06652		442	323.33
2057	493.29	2.82533		488	293.679
1195	727.209	1.46682		401	543.805
993	383.284	1.14847		416	357.982
654	270.206	0.614204		442	-6.50995
1087	1387.96	1.29661		479	3.92022
937	393.904	1.06021		379	468.358
1257	593.874	1.56453		456	0.240566
1612	375.514	2.12401		443	19.0403
1814	263.799	2.44236		409	310.365
1264	301.659	1.57556		409	454.42
1214	487.693	1.49676		487	457.75
1921	336.878	2.611		455	415.721
843	380.148	0.912068		440	46.7032
1271	537.868	1.5866		388	2126.73
2170	501.57	3.00342		404	437.446
674	218.812	0.645724		505	600.269
746	226.116	0.759196		383	12.7831
912	701.552	1.02081		438	31.1962
884	1222.72	0.976684		452	579.747
877	267.468	0.965652		402	504.335
1211	405.033	1.49204		410	644.554
731	171.913	0.735556		444	688.697
1024	438.223	1.19732		351	445.469
996	407.92	1.1532		391	1537.12
1397	355.259	1.78517		371	1010.73
1237	781.114	1.53301		424	632.108
1046	388.288	1.232		366	473.968
1980	761.612	2.70398		312	679.611
810	380.093	0.86006		419	379.54
1221	450.191	1.5078		430	432.006
1446	1036.14	1.8624		343	129.541
1712	424.579	2.28161		412	441.316
1387	1118.16	1.76941		415	1444.47
3918	580.93	5.75827		394	-66.3968
1047	376.72	1.23357		425	15.8001
4402	1099.2	6.52105		439	419.601
1074	584.807	1.27612		416	4.69787
1032	606.279	1.20993		441	95.334
1093	820.439	1.30607		361	387.156
1141	420.053	1.38172		380	604.675
1401	555.76	1.79148		410	687.734
885	475.287	0.97826		329	165.57
1763	395.427	2.36199		410	580.201
7565	624.996	11.5059		429	807.634
815	909.307	0.86794		378	280.997
1316	464.717	1.65752		339	607.562
1638	570.559	2.16499		396	366.983
898	363.33	0.998748		427	125.086
1910	519.589	2.59366		372	341.983
1368	411.486	1.73947		388	482.493
1050	292.092	1.2383		359	122.258
1700	651.586	2.2627		420	214.565
1748	704.827	2.33835		382	319.456
2474	1352.6	3.48252		421	195.181
871	246.483	0.956196		396	530.996
1006	494.233	1.16896		414	725.087
1252	494.803	1.55665		392	335.871
1054	371.83	1.2446		400	325.886
947	171.961	1.07597		483	1377.34
589	695.779	0.511764		421	256.164
1283	532.48	1.60551		404	825.796
1901	595.757	2.57948		420	254.471
960	598.075	1.09646		433	577.814
1820	714.891	2.45182		483	108.255
614	719.543	0.551164		482	257.914
798	344.92	0.841148		476	220.185
860	1999.15	0.93886		468	322.581
1427	276.584	1.83245		486	37.9868
1181	1124.55	1.44476		497	39.8977
1741	649.606	2.32732		435	440.297
1359	287.517	1.72528		456	602.685
970	504.128	1.11222		478	1160.67
1060	217.724	1.25406		452	781.666
1006	328.288	1.16896		476	632.362
4471	215.53	6.6298		510	773.564
1382	482.031	1.76153		485	534.872
1455	756.461	1.87658		505	743.443
1175	312.443	1.4353		508	395.553
1009	620.32	1.17368		485	335.778
2564	212.04	3.62436		503	581.609
913	836.028	1.02239		501	369.989
1667	763.016	2.21069		497	1129.38
931	351.653	1.05076		486	485.112
1235	468.955	1.52986		479	485.648
881	320.341	0.971956		499	1392.42
851	436.865	0.924676		496	-49.0718
1409	475.583	1.80408		509	285.523
775	278.788	0.8049		448	550.237
3067	1206.78	4.41709		491	182.191
1047	497.459	1.23357		501	212.472
1968	1298.61	2.68507		497	555.726
1173	968.947	1.43215		509	596.493
1471	716.091	1.9018		499	241.877
3424	401.744	4.97972		489	773.675
1539	595.655	2.00896		501	703.881
1225	523.694	1.5141		501	682.987
807	477.988	0.855332		501	482.138
1349	819.671	1.70952		498	237.542
1021	395.074	1.1926		472	287.209
1007	357.499	1.17053		509	304.451
1144	562.088	1.38644		489	25.1608
1604	590.769	2.1114		295	392.91
1408	428.313	1.80251		338	59.6272
1751	496.679	2.34308		322	263.024
1532	537.288	1.99793		310	519.453
2141	88.6206	2.95772		358	351.174
978	199.165	1.12483		332	5.91063
1008	342.754	1.17211		351	318.913
1735	449.36	2.31786		315	908.728
1271	583.002	1.5866		345	489.196
848	498.191	0.919948		356	648.968
1221	706.867	1.5078		351	2132.66
1079	431.651	1.284		329	22.2946
1902	633.487	2.58105		374	277.983
1697	1112.89	2.25797		327	21.0263
1249	186.681	1.55192		354	-12.9407
836	162.912	0.901036		374	572.319
1993	525.023	2.72447		387	654.236
576	623.292	0.491276		336	666.744
2271	101.101	3.1626		372	127.188
3463	869.357	5.04119		328	38.2161
1522	294.957	1.98217		337	3524.63
1860	551.035	2.51486		292	103.805
1536	98.6861	2.00424		404	384.993
8750	480.637	13.3735		415	63.4168
1110	864.775	1.33286		388	174.202
1833	725.092	2.47231		399	-29.901
1241	243.76	1.53932		433	0.390692
1052	323.741	1.24145		463	-91.5248
6096	1672.93	9.1908		413	255.863
1236	369.273	1.53144		400	305.266
573	542.1	0.486548		352	542.294
2533	483.786	3.57551		421	694.347
1550	948.195	2.0263		366	322.485
829	195.619	0.890004		359	209.118
1169	946.074	1.42584		484	246.461
1497	531.106	1.94277		448	415.085
2760	472.498	3.93326		417	73.8078
2393	775.395	3.35487		439	44.3681
803	554.443	0.849028		436	285.921
1294	495.957	1.62284		394	1207.96
1540	1005.46	2.01054		390	-37.0469
1071	519.643	1.2714		341	390.963
1016	1247.59	1.18472		380	540.276
1412	352.587	1.80881		357	399.653
2755	755.541	3.92538		366	-67.3822
5942	538.122	8.94809		360	464.373
2844	445.982	4.06564		376	237.125
944	238.804	1.07124		369	426.723
2161	627.082	2.98924		364	32.8489
5119	1638.94	7.65104		296	776.45
871	1564.89	0.956196		350	252.282
1469	1042.94	1.89864		387	366.857
1571	480.321	2.0594		377	446.228
691	255.695	0.672516		378	212.504
1407	634.792	1.80093		478	543.779
590	249.947	0.51334		396	386.514
1226	420.791	1.51568		437	456.841
1556	397.845	2.03576		372	51.7447
905	417.489	1.00978		413	345.857
1294	514.045	1.62284		408	825.788
908	181.624	1.01451		318	273.591
1837	300.696	2.47861		477	453.313
1700	415.323	2.2627		477	239.798
997	178.478	1.15477		392	610.052
737	240.692	0.745012		428	878.162
766	181.89	0.790716		417	605.409
1336	623.534	1.68904		419	542.811
915	379.028	1.02554		409	1051.48
1784	642.071	2.39508		464	-34.5889
1319	986.675	1.66224		367	363.296
1025	343.824	1.1989		386	291.812
1701	942.717	2.26428		394	315.119
1227	423.753	1.51725		482	607.684
1107	319.85	1.32813		457	524.664
1084	175.682	1.29188		410	198.892
1519	294.385	1.97744		466	589.123
1348	705.174	1.70795		443	48.0674
1420	188.13	1.82142		402	546.066
1891	573.317	2.56372		436	372.068
1737	1073.59	2.32101		450	669.571
1775	827.964	2.3809		462	449.739
1338	188.975	1.69219		410	162.919
1026	950.708	1.20048		378	222.996
1544	681.403	2.01684		324	-16.1009
1071	472.164	1.2714		452	564.645
976	338.509	1.12168		440	1604.69
1164	866.125	1.41796		351	297.681
1021	175.257	1.1926		418	1586.93
960	616.268	1.09646		336	331.427
2029	212.276	2.7812		422	487.442
2004	740.503	2.7418		443	6206.68
1374	1041.96	1.74892		404	586.153
1168	419.934	1.42427		370	734.054
959	959.258	1.09488		359	258.447
4081	310.97	6.01516		356	1708.54
1011	293.247	1.17684		444	607.103
1399	618.194	1.78832		409	176.628
1671	370.494	2.217		332	48.5385
2028	359.76	2.77963		382	566.088
1591	461.416	2.09092		389	459.218
2674	571.946	3.79772		392	308.636
1216	389.949	1.49992		412	343.18
975	409.345	1.1201		352	220.769
1714	357.321	2.28476		404	194.467
1777	257.743	2.38405		366	305.997
3784	1749.15	5.54708		379	458.026
1437	734.46	1.84821		381	424.135
1127	415.142	1.35965		421	338.806
1521	277.38	1.9806		383	174.136
1153	555.276	1.40063		426	444.698
930	344.614	1.04918		398	382.842
746	1718.18	0.759196		376	494.486
1870	723.666	2.53062		401	74.1519
1186	434.6	1.45264		363	247.42
1717	756.744	2.28949		458	786.932
7706	2531.3	11.7282		451	24.8426
1143	521.01	1.38487		421	311.409
1579	1176.83	2.072		408	270.197
4886	1891.19	7.28384		422	429.498
2944	1907.41	4.22324		351	1269.92
986	411.01	1.13744		380	1600.62
987	81.9941	1.13901		346	272.353
1317	428.994	1.65909		393	201.926
1443	565.659	1.85767		421	124.712
866	350.635	0.948316		386	267.025
1161	679.829	1.41324		362	786.489
1282	106.586	1.60393		352	488.637
1488	379.469	1.92859		470	252.299
3360	1421.38	4.87886		405	990.237
1646	567.96	2.1776		392	531.634
668	1118.88	0.636268		382	601.465
1654	557.949	2.1902		368	432.957
947	629.839	1.07597		367	195.941
1396	401.472	1.7836		378	502.129
786	389.421	0.822236		424	-137.557
1724	226.301	2.30052		400	306.74
1309	377.633	1.64648		385	368.993
1710	1377.71	2.27846		427	395.617
891	388.536	0.987716		375	185.036
2339	1637.73	3.26976		386	41.4018
901	378.69	1.00348		367	422.265
3614	323.852	5.27916		493	667.502
747	1030.85	0.760772		278	760.848
797	200.147	0.839572		430	452.357
1322	235.249	1.66697		402	728.25
2578	275.509	3.64643		419	1750.71
1656	3010.07	2.19336		429	749.447
738	298.161	0.746588		399	340.337
2557	85.3978	3.61333		365	376.927
1320	504.848	1.66382		396	2255.66
1124	760.148	1.35492		390	388.73
2361	538.266	3.30444		346	494.559
2464	778.159	3.46676		374	415.234
945	573.067	1.07282		398	246.133
1403	561.386	1.79463		410	324.001
1604	784.546	2.1114		357	266.858
2312	386.248	3.22721		358	735.618
1070	510.286	1.26982		411	126.132
2129	1626.08	2.9388		423	2021.04
1336	633.668	1.68904		431	95.2544
585	102.402	0.50546		390	315.38
1324	478.576	1.67012		373	255.272
909	3519.61	1.01608		430	259.684
1242	574.868	1.54089		443	1043.54
1237	469.092	1.53301		456	110.298
1624	621.958	2.14292		431	289.482
873	460.715	0.959348		367	1239.86
1872	597.493	2.53377		448	376.806
1260	542.396	1.56926		459	582.821
777	160.929	0.808052		385	574.444
1365	410.921	1.73474		367	459.444
1816	211.518	2.44552		411	708.378
732	188.039	0.737132		402	-36.8227
1611	409.777	2.12244		389	457.31
1366	487.11	1.73632		372	288.008
2538	164.916	3.58339		417	67.0308
1206	498.27	1.48416		421	541.481
1456	503.565	1.87816		454	200.02
1005	689.032	1.16738		435	446.546
1801	569.163	2.42188		412	274.195
4447	1220.15	6.59197		425	173.215
1747	503.943	2.33677		476	301.39
1256	526.598	1.56296		468	272.438
1320	570.078	1.66382		488	422.519
2654	988.972	3.7662		464	365.215
522	263.172	0.406172		491	261.282
527	1560.56	0.414052		490	374.556
1124	405.442	1.35492		501	1163.25
863	409.739	0.943588		504	579.824
1391	691.403	1.77572		467	678.433
515	369.986	0.39514		460	1121.53
536	12.0499	0.428236		468	202.454
513	308.586	0.391988		495	420.915
3216	2363.8	4.65192		473	298.773
634	1914.55	0.582684		451	619.29
1163	476.508	1.41639		503	535.823
1586	493.258	2.08304		496	584.946
2532	841.373	3.57393		410	659.655
1549	146.719	2.02472		461	213.081
1748	710.451	2.33835		484	276.268
559	361.445	0.464484		489	137.036
560	1437.55	0.46606		503	595.392
1687	804.087	2.24221		502	241.296
563	300.924	0.470788		459	272.416
523	796.734	0.407748		450	262.547
940	198.958	1.06494		463	729.734
568	766.179	0.478668		473	88.8098
641	29.7338	0.593716		467	762.917
576	1463.46	0.491276		486	488.574
573	363.934	0.486548		492	138.351
712	475.978	0.705612		486	579.239
1909	1059.49	2.59208		484	173.201
1075	317.061	1.2777		486	116.753
1621	843.195	2.1382		483	439.636
982	437.587	1.13113		498	202.597
1780	545.328	2.38878		490	177.206
514	261.415	0.393564		509	633.372
540	523.825	0.43454		509	607.697
1416	1085.91	1.81512		509	554.58
1371	1457.11	1.7442		285	261.137
521	640.885	0.404596		314	294.963
1152	55.8589	1.39905		371	-17.1082
965	317.366	1.10434		455	690.367
2083	689.667	2.86631		333	265.356
1409	589.024	1.80408		337	-15.3306
545	990.342	0.44242		377	359.82
7742	300.91	11.7849		422	-27.7192
529	315.237	0.417204		326	704.366
1015	516.715	1.18314		430	31.8941
877	239.311	0.965652		364	963.945
516	593.442	0.396716		310	474.797
1815	834.376	2.44394		372	1478.7
979	370.3	1.1264		371	111.203
1853	1234.13	2.50383		368	39.3549
1519	726.328	1.97744		319	482.747
978	408.308	1.12483		343	610.736
555	522.686	0.45818		358	510.47
1173	397.612	1.43215		393	268.113
1575	666.601	2.0657		479	574.076
2189	858.036	3.03336		356	23.3553
1219	336.949	1.50464		393	-8.64175
1367	542.098	1.73789		370	470.692
553	545.06	0.455028		404	326.001
1710	558.828	2.27846		452	1056.71
1877	615.277	2.54165		322	255.113
2560	463.366	3.61806		498	22.7425
1795	894.074	2.41242		475	1466.12
1015	301.229	1.18314		354	365.674
1486	429.144	1.92544		339	48.6746
566	341.576	0.475516		335	-24.9215
565	1224.07	0.47394		397	238.312
565	1292.75	0.47394		418	430.306
1530	581.152	1.99478		360	263.397
511	657.888	0.388836		401	785.894
516	162.742	0.396716		358	280.055
1332	554.993	1.68273		385	29.1913
565	411.372	0.47394		358	188.506
1178	461.496	1.44003		434	2017.96
2443	556.71	3.43367		464	538.769
1021	445.381	1.1926		392	962.098
587	419.433	0.508612		366	544.671
937	424.897	1.06021		459	80.0344
529	226.361	0.417204		418	451.91
1938	383.95	2.63779		380	420.931
604	467.365	0.535404		357	450.728
530	573.155	0.41878		312	108.356
1037	208.413	1.21781		367	274.045
1481	483.75	1.91756		448	184.088
4061	1465.74	5.98364		380	34.8791
835	2285.4	0.89946		402	409.744
1400	359.807	1.7899		365	1063.53
575	318.036	0.4897		392	442.841
1726	804.76	2.30368		368	355.308
1044	228.686	1.22884		378	-46.7223
1690	466.524	2.24694		399	554.053
595	32.1073	0.52122		473	260.043
588	522.243	0.510188		438	44.3379
551	393.353	0.451876		410	487.83
4428	713.314	6.56203		401	387.838
596	550.476	0.522796		398	489.753
1895	458.666	2.57002		414	157.363
525	615.375	0.4109		407	249.995
547	617.609	0.445572		436	104.656
1756	681.49	2.35096		401	848.838
3042	2107.69	4.37769		372	364.315
2095	1109.43	2.88522		415	477.991
535	672.099	0.42666		440	238.881
1808	561.583	2.43291		387	708.997
1316	429.088	1.65752		399	239.766
1748	723.798	2.33835		383	453.112
532	554.411	0.421932		347	619.771
518	411.98	0.399868		462	85.2203
2202	790.98	3.05385		489	150.884
4389	162.134	6.50056		411	504.106
519	446.263	0.401444		433	255.969
523	1776.5	0.407748		420	447.768
1848	342.919	2.49595		410	361.957
1403	483.474	1.79463		427	230.927
630	610.249	0.57638		416	114.679
8256	1235.92	12.595		399	169.663
2983	293.744	4.28471		415	974.013
1485	460.167	1.92386		403	526.313
2005	541.66	2.74338		468	1902.11
2227	625.41	3.09325		407	-141.957
2224	492.589	3.08852		510	299.447
651	543.342	0.609476		433	178.297
4887	607.195	7.28541		428	629.7
3033	1361.61	4.36351		351	861.396
715	407.405	0.71034		378	475.749
2215	583.58	3.07434		406	427.406
587	113.292	0.508612		349	533.402
1359	283.481	1.72528		399	536.146
4039	318.618	5.94896		370	456.018
1046	325.342	1.232		391	849.618
2035	742.866	2.79066		396	491.224
1500	270.853	1.9475		408	551.901
1732	313.582	2.31313		340	694.655
2608	918.56	3.69371		430	705.291
1783	706.142	2.39351		446	1009.45
907	230.614	1.01293		353	47.5095
1612	736.652	2.12401		400	566.183
536	393.906	0.428236		368	1137.91
1426	922.9	1.83088		379	265.981
4100	207.176	6.0451		406	1682.7
1775	477.229	2.3809		335	533.681
631	-123.712	0.577956		437	604.112
2146	746.221	2.9656		374	821.652
528	578.284	0.415628		376	347.718
2026	267.694	2.77648		418	632.909
569	427.921	0.480244		388	536.544
536	1492.99	0.428236		373	500.694
608	739.466	0.541708		380	368.418
1396	384.428	1.7836		420	699.931
1348	950.467	1.70795		353	524.539
1896	464.689	2.5716		383	981.638
672	480.879	0.642572		372	599.224
632	610.866	0.579532		377	567.552
625	751.947	0.5685		384	197.409
6993	623.484	10.6045		357	400.86
4349	826.339	6.43752		389	849.151
3262	606.792	4.72441		371	282.758
1653	648.122	2.18863		386	617.701
1194	1316.85	1.46524		387	1220.64
1991	1017.27	2.72132		390	340.705
912	223.516	1.02081		397	-44.0412
1674	527.082	2.22172		357	418.27
599	481.11	0.527524		374	493.587
769	356.957	0.795444		415	704.5
1416	624.507	1.81512		390	554.963
744	325.17	0.756044		412	-28.455
1267	343.327	1.58029		378	1130.12
1431	1181.93	1.83876		409	1199.77
647	357.193	0.603172		434	620.087
574	307.419	0.488124		424	410.596
851	387.743	0.924676		428	266.468
986	537.648	1.13744		396	899.01
1219	253.983	1.50464		395	783.106
2828	512.411	4.04043		462	-123.977
1156	558.676	1.40536		387	299.862
2042	739.248	2.80169		428	597.334
739	259.129	0.748164		364	-17.0047
1212	444.286	1.49361		385	111.915
1214	575.591	1.49676		375	288.503
3943	770.128	5.79767		425	583.413
1067	299.895	1.26509		432	612.755
1387	474.591	1.76941		496	974.072
1406	534.695	1.79936		402	737.94
1971	638.227	2.6898		440	495.836
1649	1027.61	2.18232		433	781.901
1960	336.712	2.67246		453	760.096
1719	276.088	2.29264		496	548.036
1268	419.552	1.58187		454	512.788
1479	575.273	1.9144		414	301.919
1284	390.758	1.60708		414	509.01
1665	491.364	2.20754		450	633.902
2862	1048.58	4.09401		458	398.777
1055	327.147	1.24618		430	626.163
1310	602.49	1.64806		479	429.91
1607	590.497	2.11613		498	-30.9763
1416	373.834	1.81512		483	1333.73
1159	466.913	1.41008		489	1060.8
959	426.297	1.09488		444	493.387
1471	514.922	1.9018		496	584.307
1368	382.34	1.73947		416	662.999
932	180.466	1.05233		472	519.192
1393	415.649	1.77887		472	515.871
1179	325.758	1.4416		485	462.554
1124	556.895	1.35492		467	494.841
1183	476.451	1.44791		476	1147.92
1956	549.483	2.66616		414	567.686
1185	282.302	1.45106		489	220.878
1455	376.589	1.87658		441	639.208
1933	701.574	2.62991		488	639.712
1465	381.473	1.89234		478	405.256
2262	364.152	3.14841		443	1267.89
682	64.722	0.658332		498	848.385
544	-7.85543	0.440844		488	12.503
958	245.352	1.09331		480	322.036
1405	341.511	1.79778		485	450.162
1344	493.724	1.70164		409	443.426
1319	605.779	1.66224		491	774.66
3310	546.1	4.80006		442	760.871
901	228.803	1.00348		504	845.868
3691	587.797	5.40052		472	703.542
2469	610.842	3.47464		502	628.937
873	175.886	0.959348		464	416.575
3210	594.875	4.64246		451	315.135
1237	305.117	1.53301		451	50.6107
1022	218.884	1.19417		370	1059.33
2064	379.307	2.83636		325	411.925
2416	1664.9	3.39112		301	475.102
933	248.929	1.05391		497	1200.64
1860	755.623	2.51486		422	374.593
1548	405.567	2.02315		464	530.735
2371	577.038	3.3202		506	59.7113
2196	588.937	3.0444		461	381.857
2168	800.894	3.00027		471	97.999
1758	542.354	2.35411		503	361.321
2111	1652.96	2.91044		464	402.272
1180	629.566	1.44318		459	336.693
1882	974.439	2.54953		434	311.966
867	502.273	0.949892		482	958.681
1390	557.904	1.77414		488	651.34
1548	107.07	2.02315		502	569.946
1670	372.649	2.21542		301	714.766
2801	619.04	3.99788		323	332.207
1374	142.223	1.74892		275	105.947
2303	1116.67	3.21303		272	188.339
1074	699.02	1.27612		277	20.7805
1345	536.959	1.70322		324	778.364
1327	372.555	1.67485		339	219.07
893	285.232	0.990868		308	600.335
1063	352.194	1.25879		402	292.277
1543	770.289	2.01527		352	248.352
1326	440.965	1.67328		393	44.4843
790	251.495	0.82854		380	1185.88
1276	174.985	1.59448		345	448.749
949	370.355	1.07912		405	51.5031
990	406.712	1.14374		340	84.6409
759	297.511	0.779684		401	-1.40033
726	410.333	0.727676		406	757.209
2358	1778.98	3.29971		466	411.445
1095	5752.17	1.30922		415	1045.03
4463	342.631	6.61719		380	-15.8748
2761	1244.84	3.93484		319	256.203
1353	621.464	1.71583		300	-5.66088
2146	790.363	2.9656		353	265.629
985	381.645	1.13586		396	274.542
786	187.028	0.822236		333	598.809
676	271.857	0.648876		331	19.4496
1229	116.35	1.5204		320	124.57
849	520.592	0.921524		383	353.021
1157	625.132	1.40693		426	124.509
895	273.624	0.99402		451	373.761
1297	695.691	1.62757		498	409.835
1037	508.238	1.21781		402	646.168
925	353.471	1.0413		427	988.02
694	185.631	0.677244		418	256.835
1740	636.695	2.32574		464	90.0745
1571	653.212	2.0594		337	990.243
1570	105.995	2.05782		350	-26.9893
937	318.54	1.06021		442	310.672
905	274.838	1.00978		395	410.389
1293	540.6	1.62127		418	-38.869
1384	671.704	1.76468		461	43.9325
1315	605.576	1.65594		472	127.001
1116	625.916	1.34232		425	467.128
2229	383.857	3.0964		425	199.572
824	337.565	0.882124		507	321.643
2036	662.534	2.79224		498	336.872
2104	632.51	2.8994		398	288.114
1279	401.007	1.5992		359	1198.13
1559	274.2	2.04048		428	437.718
587	158.098	0.508612		390	-12.232
1363	410.078	1.73159		366	628.952
1524	706.151	1.98532		364	313.563
1000	330.275	1.1595		396	339.769
859	452.917	0.937284		356	197.554
1148	532.979	1.39275		479	679.631
1437	587.469	1.84821		398	88.107
2216	709.434	3.07592		405	517.743
1888	618.629	2.55899		358	1055.66
996	565.454	1.1532		350	1167.86
1023	290.143	1.19575		332	1748.43
1348	424.487	1.70795		478	63.8238
1197	259.949	1.46997		428	71.6366
873	290.982	0.959348		375	288.295
1232	393.594	1.52513		497	352.965
1557	149.386	2.03733		394	457.816
1329	535.23	1.678		309	752.961
849	418.613	0.921524		450	178.678
1320	887.614	1.66382		397	614.001
2391	326.932	3.35172		390	216.052
1402	370.993	1.79305		393	778.577
956	150.774	1.09016		393	296.97
1330	361.17	1.67958		437	220.029
1987	322.253	2.71501		380	125.774
1972	755.979	2.69137		480	17.6472
1852	684.71	2.50225		408	519.333
2749	366.878	3.91592		407	150.008
719	174.818	0.716644		408	395.75
1132	391.166	1.36753		485	3094.12
1099	314.618	1.31552		408	695.35
1458	522.206	1.88131		345	1392.31
4393	445.479	6.50687		398	110.098
1390	1037.04	1.77414		413	298.73
2868	372.987	4.10347		353	453.689
1480	340.457	1.91598		506	162.258
2248	369.393	3.12635		426	687.362
942	459.786	1.06809		430	125.425
981	221.276	1.12956		398	815.864
2890	271.816	4.13814		413	33.4786
1793	1245.22	2.40927		435	71.3527
819	195.842	0.874244		415	667.824
1415	87.4267	1.81354		432	521.189
1048	127.702	1.23515		437	722.925
1155	578.336	1.40378		439	507.612
2873	2263.63	4.11135		382	382.709
1628	930.298	2.14923		387	423.402
2822	966.013	4.03097		417	573.238
870	1325.78	0.95462		402	329.957
1740	578.147	2.32574		439	2374.08
7409	2723.89	11.2601		412	236.879
1069	324.402	1.26824		447	1130.81
1631	971.797	2.15396		361	563.827
2760	366.167	3.93326		382	483.803
1502	37.1646	1.95065		329	491.031
1183	458.757	1.44791		394	512.04
882	356.543	0.973532		371	524.996
4223	420.397	6.23895		386	395.215
5446	274.592	8.1664		364	372.071
1478	300.301	1.91283		375	479.651
1171	313.117	1.429		353	313.554
2635	599.308	3.73626		346	350.631
1348	421.611	1.70795		367	502.432
2962	1688.59	4.25161		437	212.319
3675	264.19	5.3753		362	173.311
1730	599.621	2.30998		382	30.2097
2394	866.261	3.35644		332	408.937
1501	871.224	1.94908		397	43.5721
2637	203.082	3.73941		464	489.405
1173	326.925	1.43215		414	281.264
1717	952.426	2.28949		459	374.455
1516	428.297	1.97272		387	588.784
1630	199.201	2.15238		395	1888.74
944	695.854	1.07124		342	559.031
801	300.421	0.845876		394	280.875
2579	307.14	3.648		448	550.858
1702	1140.78	2.26585		399	602.678
2395	707.705	3.35802		396	391.351
1074	416.341	1.27612		453	330.029
1126	507.407	1.35808		424	1852.78
1885	799.421	2.55426		445	1377.33
1075	582.042	1.2777		418	400.325
1424	135.523	1.82772		408	727.212
937	216.396	1.06021		417	798.279
1408	257.557	1.80251		417	533.885
2105	161.424	2.90098		484	547.814
2592	1173.71	3.66849		493	706.165
1140	316.497	1.38014		427	220.06
1420	710.277	1.82142		449	-132.711
2041	594.018	2.80012		409	81.6041
2134	150.015	2.94668		467	351.16
2485	467.058	3.49986		449	442.045
1335	326.251	1.68746		462	880.241
1024	364.131	1.19732		450	613.572
7690	1210.3	11.7029		497	1306.56
2814	707.533	4.01836		449	-26.8433
2134	857.922	2.94668		440	402.937
2325	826.74	3.2477		482	198.458
2070	802.263	2.84582		469	813.062
1968	183.516	2.68507		502	211.242
2632	768.259	3.73153		478	386.616
1522	837.168	1.98217		462	620.245
1474	466.486	1.90652		452	792.209
1308	473.414	1.64491		483	1810.84
1147	425.852	1.39117		483	577.52
2054	586.946	2.8206		457	118.547
2145	561.829	2.96402		444	229.123
1175	471.404	1.4353		490	796.857
1138	262.907	1.37699		506	391.017
1734	657.24	2.31628		497	1606.47
1480	169.649	1.91598		488	1488.21
2060	1043.84	2.83006		498	314.868
3452	285.695	5.02385		289	-11.8794
3074	504.243	4.42812		310	612.112
862	267.839	0.942012		300	411.308
2130	512.36	2.94038		315	2766.83
1384	413.169	1.76468		321	251.086
1104	526.141	1.3234		305	634.437
1389	488.558	1.77256		346	859.87
1651	460.049	2.18548		310	243.303
3278	453.609	4.74963		340	494.458
841	286.361	0.908916		354	639.082
1110	1389.95	1.33286		287	15.8502
1208	653.241	1.48731		432	550.506
1160	344.997	1.41166		347	252.951
3567	565.025	5.20509		301	662.026
940	367.26	1.06494		370	540.618
1127	384.113	1.35965		303	403.783
551	1826.52	0.451876		326	425.193
1170	431.993	1.42742		378	412.15
1276	462.564	1.59448		319	164.051
1323	571.875	1.66855		369	49.699
2346	314.207	3.2808		379	486.958
7174	630.056	10.8897		323	345.249
1253	980.037	1.55823		380	110.171
847	226.067	0.918372		402	-246.948
1447	598.368	1.86397		409	359.866
525	713.437	0.4109		389	-1.36831
2353	1.33814	3.29183		497	386.655
1483	847.788	1.92071		448	418.816
1146	466.162	1.3896		421	355.288
1222	193.927	1.50937		377	-60.9581
1527	567.886	1.99005		416	-87.0909
1236	431.191	1.53144		444	5403
1452	664.612	1.87185		424	360.777
1212	840.232	1.49361		412	467.866
1727	634.437	2.30525		309	222.013
1051	224.511	1.23988		426	4261.3
5546	512.196	8.324		368	133.687
1387	781.122	1.76941		415	246.172
1657	671.904	2.19493		391	28.2845
1277	791.873	1.59605		439	753.071
1784	345.356	2.39508		443	669.887
1695	428.428	2.25482		341	279.494
1702	844.853	2.26585		390	197.612
1414	956.368	1.81196		394	441.113
2938	778.149	4.21379		453	256.823
1421	703.511	1.823		344	53.7041
3101	252.062	4.47068		379	518.034
904	295.046	1.0082		392	870.912
1282	-3.96707	1.60393		378	266.634
1864	398.655	2.52116		369	-7.79723
843	375.633	0.912068		385	53.231
1673	322.527	2.22015		427	481.335
2424	940.135	3.40372		406	935.944
2212	1125.27	3.06961		432	604.893
1615	915.299	2.12874		400	334.502
1301	667.437	1.63388		356	403.518
1628	943.096	2.14923		384	559.646
1922	450.677	2.61257		372	303.227
1932	697.377	2.62833		402	496.917
799	207.35	0.842724		372	379.417
1589	320.566	2.08776		395	-20.1058
2117	511.186	2.91989		366	720.598
940	1295.04	1.06494		395	582.838
1496	513.883	1.9412		395	684.418
2131	546.12	2.94196		374	1447.29
3576	394.94	5.21928		417	-72.1577
1517	395.589	1.97429		372	612.294
976	443.759	1.12168		404	712.221
1377	1124.5	1.75365		382	559.824
1508	545.669	1.96011		341	251.832
1022	294.274	1.19417		366	933.749
1221	482.712	1.5078		365	43.9443
2743	386.018	3.90647		356	1407.98
1718	1076.22	2.29107		339	353.151
2253	268.5	3.13423		378	682.385
1091	387.74	1.30292		421	107.771
3133	819.146	4.52111		366	393.657
1846	398.919	2.4928		422	459.566
1553	630.356	2.03103		403	516.845
4352	291.573	6.44225		356	651.259
2617	384.657	3.70789		376	284.1
805	340.935	0.85218		380	933.199
909	314.391	1.01608		456	629.569
800	303.441	0.8443		434	159.794
1108	318.647	1.32971		350	533.632
1396	539.066	1.7836		377	358.554
2510	1158.23	3.53926		388	175.387
1612	548.108	2.12401		392	385.078
2780	19.7198	3.96478		356	2143
2290	136.399	3.19254		379	557.283
2131	708.629	2.94196		409	614.894
1200	172.158	1.4747		400	325.622
553	258.145	0.455028		434	622.333
2326	477.697	3.24928		465	346.776
2979	767.018	4.2784		403	1758.75
1072	216.353	1.27297		378	407.105
1301	381.307	1.63388		415	434.999
1154	271.369	1.4022		383	522.541
1411	616.101	1.80724		451	676.627
2140	472.167	2.95614		394	562.908
1938	319.682	2.63779		351	400.247
2191	645.21	3.03652		375	536.744
1603	540.265	2.10983		419	678.613
2646	860.927	3.7536		379	489.111
2318	1849.79	3.23667		378	467.2
1643	559.846	2.17287		403	1257.65
1964	620.432	2.67876		393	4.09276
3050	485.409	4.3903		389	389.711
3642	1464.53	5.32329		341	862.641
1174	321.414	1.43372		350	731.544
2380	788.145	3.33438		415	362.554
2011	886.828	2.75284		361	530.728
3063	636.275	4.41079		375	631.978
2154	577.749	2.9782		403	454.144
1450	496.925	1.8687		390	191.708
1482	697.267	1.91913		411	-8.63834
1478	536.743	1.91283		339	644.569
1180	335.217	1.44318		340	197.393
1982	644.448	2.70713		429	190.631
1444	430.921	1.85924		326	701.43
1728	513.069	2.30683		377	1028.45
516	881.39	0.396716		392	429.533
514	318.149	0.393564		382	1182.51
875	482.318	0.9625		417	497.299
622	437.346	0.563772		307	2012.52
2170	466.29	3.00342		372	548.276
942	295.415	1.06809		338	599.884
1157	173.133	1.40693		360	703.031
1659	387.464	2.19808		376	185.567
579	661.167	0.496004		364	478.737
1432	1636.26	1.84033		332	785.994
559	382.719	0.464484		315	1100.4
1812	740.05	2.43921		356	188.53
1548	424.127	2.02315		334	378.965
1023	350.888	1.19575		358	407.577
1141	252.988	1.38172		369	829.057
512	385.153	0.390412		345	427.479
1733	597.083	2.31471		314	358.805
1986	385.209	2.71344		331	328.902
2053	826.99	2.81903		322	286.252
2114	979.264	2.91516		350	1225.74
2567	908.994	3.62909		310	656.139
1716	540.495	2.28792		388	321.975
559	171.284	0.464484		420	485.181
968	434.549	1.10907		384	486.17
1123	245.211	1.35335		324	413.303
541	458.344	0.436116		343	549.762
551	216.37	0.451876		330	705.708
614	159.062	0.551164		331	464.008
1769	345.589	2.37144		338	188.966
632	1944.98	0.579532		379	366.316
541	1271.9	0.436116		396	-14.6617
580	392.051	0.49758		312	1110.43
1397	493.807	1.78517		353	301.278
1326	623.168	1.67328		440	862.473
536	400.978	0.428236		338	202.704
573	313.82	0.486548		340	622.184
569	513.052	0.480244		377	147.18
569	277.032	0.480244		368	-59.7446
1261	423.663	1.57084		445	38.5172
1634	530.868	2.15868		359	214.286
822	169.161	0.878972		362	581.395
2437	539.505	3.42421		392	2231.85
5332	1643.53	7.98673		355	289.691
3067	717.136	4.41709		389	8.62626
1768	840.874	2.36987		381	111.802
1329	337.902	1.678		349	473.672
552	472.781	0.453452		318	246.376
552	216.957	0.453452		380	537.419
1198	496.767	1.47155		330	143.654
1596	579.531	2.0988		392	189.335
600	458.467	0.5291		409	349.068
560	283.408	0.46606		356	35.5737
596	334.618	0.522796		389	41.2095
583	444.878	0.502308		471	453.349
616	60.0746	0.554316		374	814.757
605	646.208	0.53698		428	369.385
2137	642.119	2.95141		413	625.696
522	432.552	0.406172		452	286.479
1195	289.774	1.46682		502	189.654
571	209.889	0.483396		375	2024.86
2251	760.323	3.13108		399	197.608
2154	1294.55	2.9782		421	663.705
1057	406.38	1.24933		414	886.08
1155	300.483	1.40378		417	112.33
591	787.068	0.514916		460	510.96
535	500.186	0.42666		481	377.656
2086	668.272	2.87104		359	2416.27
2093	146.982	2.88207		404	636.5
535	107.63	0.42666		435	442.266
1301	345.563	1.63388		457	465.545
513	-77.8153	0.391988		434	454.341
571	475.668	0.483396		506	393.943
2817	1250.49	4.02309		473	151.756
521	593.819	0.404596		472	363.431
2651	940.43	3.76148		452	408.485
1301	354.413	1.63388		440	19.2589
815	650.28	0.86794		453	663.484
523	207.909	0.407748		469	226.842
1776	650.27	2.38248		467	671.703
4189	2101.37	6.18536		440	465.741
1461	454.661	1.88604		466	220.904
1957	526.517	2.66773		450	412.573
513	575.391	0.391988		457	142.541
1220	774.708	1.50622		483	198.763
1553	559.539	2.03103		495	386.991
2182	1138.68	3.02233		477	366.346
1232	505.241	1.52513		486	737.313
2280	1155.93	3.17678		285	-20.8928
568	-44.1647	0.478668		304	1669.66
551	233.066	0.451876		321	294.521
2074	782.647	2.85212		340	94.3238
1403	110.207	1.79463		320	379.217
2051	685.59	2.81588		281	149.037
1997	469.472	2.73077		344	238.911
2339	454.656	3.26976		344	123.468
1665	660.726	2.20754		358	478.73
1380	289.943	1.75838		352	483.984
1420	508.565	1.82142		294	-17.6056
1243	462.135	1.54247		306	729.553
546	730.868	0.443996		340	412.701
2029	608.535	2.7812		356	565.384
1723	488.002	2.29895		368	-3.841
1050	277.538	1.2383		364	153.611
560	238.15	0.46606		345	442.22
593	515.76	0.518068		441	324.374
1288	303.198	1.61339		310	698.375
528	686.785	0.415628		359	460.98
542	441.191	0.437692		382	1136.63
596	1254.97	0.522796		351	30.3731
5077	1084.87	7.58485		410	594.931
579	2257.27	0.496004		350	254.623
2199	366.377	3.04912		371	296.374
609	1308.25	0.543284		353	648.319
1647	510.967	2.17917		372	587.628
695	402.621	0.67882		426	367.769
605	547.16	0.53698		383	2236.65
571	380.567	0.483396		419	-12.9329
549	685.099	0.448724		405	177.712
567	547.086	0.477092		402	4867.05
552	376.377	0.453452		401	261.202
2305	963.307	3.21618		401	239.339
1536	591.238	2.00424		393	20.1608
544	871.832	0.440844		415	443.358
6570	527.671	9.93782		380	233.932
1274	317.316	1.59132		395	45.2966
587	376.209	0.508612		363	578.336
1413	296.954	1.81039		455	745.64
1395	353.495	1.78202		412	415.27
5535	641.785	8.30666		394	21.0009
609	384.062	0.543284		466	532.747
1493	710.091	1.93647		465	611.697
528	280.539	0.415628		492	213.343
550	428.973	0.4503		419	234.738
527	323.549	0.414052		408	588.718
540	577.795	0.43454		363	278.076
574	530.622	0.488124		390	23.6699
1389	772.96	1.77256		405	651.272
555	941.65	0.45818		402	788.784
1209	344.919	1.48888		386	115.008
524	1050.29	0.409324		398	202.33
529	542.55	0.417204		375	412.686
532	363.8	0.421932		360	217.223
1275	343.217	1.5929		400	-14.6405
536	156.208	0.428236		429	66.8508
1210	448.184	1.49046		383	666.127
520	561.519	0.40302		406	390.166
2381	857.055	3.33596		419	330.179
3796	553.211	5.566		342	554.585
1701	389.118	2.26428		369	97.6931
593	389.894	0.518068		387	137.332
2125	344.902	2.9325		436	408.193
2188	485.892	3.03179		387	723.172
2024	402.526	2.77332		359	351.78
561	258.852	0.467636		363	439.264
1179	335.864	1.4416		392	1094.51
1252	352.629	1.55665		424	527.673
589	506.799	0.511764		438	1372.3
595	2121.64	0.52122		347	739.289
5427	1560.21	8.13645		371	424.871
597	173.747	0.524372		356	1095.13
513	421.704	0.391988		369	496.713
3908	961.093	5.74251		394	772.067
2235	899.716	3.10586		499	327.666
597	485.155	0.524372		439	107.397
599	465.162	0.527524		454	434.299
556	-30.5763	0.459756		357	218.609
1356	453.277	1.72056		393	507.161
1557	619.368	2.03733		388	442.16
1540	602.412	2.01054		390	357.15
2263	803.911	3.14999		378	262.772
627	212.202	0.571652		422	795.208
1463	571.041	1.88919		446	262.028
652	31.3395	0.611052		352	1422.9
1307	223.762	1.64333		351	223.228
2395	233.939	3.35802		337	609.626
623	723.021	0.565348		383	1029.54
728	671.495	0.730828		342	305.509
648	544.06	0.604748		426	473.144
1580	596.677	2.07358		374	47.7749
1998	513.07	2.73235		455	598.749
1497	613.617	1.94277		412	283.969
551	461.987	0.451876		405	507.788
567	995.695	0.477092		359	379.166
1049	360.32	1.23672		386	24.709
1273	427.101	1.58975		330	228.621
3489	471.249	5.08216		396	531.823
1023	358.638	1.19575		502	322.208
880	255.072	0.97038		383	480.916
1375	796.893	1.7505		361	428.346
1034	349.017	1.21308		356	737.713
1736	654.763	2.31944		342	342.218
2146	916.24	2.9656		379	212.224
2692	1286.79	3.82609		406	1014.36
625	249.536	0.5685		396	1010.74
1187	451.151	1.45421		454	458.929
1411	386.383	1.80724		458	522.205
934	363.18	1.05548		436	35.399
1428	581.996	1.83403		399	621.34
2578	138.506	3.64643		381	549.487
1748	384.914	2.33835		419	549.121
1195	247.431	1.46682		418	440.662
2572	772.527	3.63697		378	641.634
811	302.611	0.861636		423	539.705
2475	919.472	3.4841		448	5.24484
1963	717.85	2.67719		492	419.828
1269	386.476	1.58344		424	624.61
1221	560.879	1.5078		417	70.9699
945	429.235	1.07282		359	572.055
2088	602.688	2.87419		404	329.275
1511	328.847	1.96484		413	225.793
1025	313.026	1.1989		380	508.654
2442	828.855	3.43209		436	22.1885
719	267.279	0.716644		411	680.155
1441	462.234	1.85452		467	309.164
998	492.945	1.15635		398	645.108
909	171.364	1.01608		423	710.309
3581	1791	5.22716		404	1676.33
1115	607.997	1.34074		405	570.009
3051	959.244	4.39188		498	611.402
1891	452.351	2.56372		429	456.594
1065	290.941	1.26194		452	186.246
1244	330.943	1.54404		422	312.498
1336	436.541	1.68904		471	373.456
862	167.952	0.942012		473	403.74
1483	418.939	1.92071		412	160.316
2103	445.98	2.89783		431	370.276
866	206.229	0.948316		420	648.031
1020	370.354	1.19102		476	572.967
1100	618.411	1.3171		433	318.391
1499	207.229	1.94592		399	370.415
1304	572.827	1.6386		450	332.342
4742	1774.57	7.05689		491	467.877
1220	443.955	1.50622		484	466.65
1401	446.981	1.79148		467	515.782
1833	586.845	2.47231		459	413.92
2013	665.6	2.75599		456	976.424
1534	366.44	2.00108		487	600.499
1599	416.562	2.10352		296	494.031
3876	861.154	5.69208		329	435.575
1101	394.334	1.31868		307	2157.08
1244	280.456	1.54404		352	609.686
1921	820.351	2.611		299	438.957
1151	417.968	1.39748		335	191.281
1146	462.738	1.3896		337	688.278
1984	145.427	2.71028		348	114.37
1217	436.757	1.50149		370	393.941
1642	689.408	2.17129		383	633.024
2194	550.832	3.04124		349	3674.8
2022	436.236	2.77017		393	388.009
1939	741.211	2.63936		346	490.065
3323	880.479	4.82055		411	680.217
2623	970.775	3.71735		363	405.465
2608	578.047	3.69371		387	710.26
3357	145.432	4.87413		390	1001.88
1722	696.79	2.29737		395	1115.24
3110	1173.44	4.48486		376	300.962
1681	544.41	2.23276		367	291.612
3078	928.697	4.43443		357	69.9329
2231	393.668	3.09956		409	350.343
1995	510.449	2.72762		359	365.168
1570	194.884	2.05782		358	345.179
2676	661.12	3.80088		322	294.268
3608	1655.52	5.26971		327	510.75
1253	313.919	1.55823		394	543.698
897	493.013	0.997172		363	394.768
768	277.333	0.793868		351	803.212
1268	622.117	1.58187		408	644.304
946	708.925	1.0744		409	1392.71
1776	538.034	2.38248		405	353.752
1526	591.929	1.98848		380	402.012
916	347.554	1.02712		425	1415.27
5016	561.057	7.48872		410	305.133
1465	472.461	1.89234		438	583.186
1009	610.375	1.17368		346	487.014
2652	559.373	3.76305		408	178.155
2035	382.148	2.79066		392	433.599
1312	395.457	1.65121		388	39.7958
1470	503.127	1.90022		371	771.487
1080	1825.67	1.28558		389	-18.3475
2764	573.516	3.93956		337	479.251
1883	386.032	2.55111		372	169.198
1071	246.135	1.2714		390	333.559
2059	658.583	2.82848		434	319.402
1334	63.6171	1.68588		424	522.452
1143	492.068	1.38487		396	639.957
1197	515.68	1.46997		409	522.143
1289	330.4	1.61496		397	953.315
670	584.03	0.63942		420	-131.63
935	209.495	1.05706		431	405.373
1141	328.221	1.38172		433	77.7585
1420	461.832	1.82142		400	286.298
995	353.445	1.15162		365	252.674
1017	224.98	1.18629		347	666.909
1583	264.916	2.07831		420	63.6938
1050	433.896	1.2383		427	848.748
3261	2140.14	4.72284		437	40.6379
1538	357.091	2.00739		388	419.813
1128	376.855	1.36123		402	303.986
2072	131.392	2.84897		387	507.362
1481	362.284	1.91756		414	59.1424
1962	779.695	2.67561		381	228.114
1326	412.793	1.67328		390	916.048
2513	614.147	3.54399		390	692.72
2405	1315.77	3.37378		331	463.995
1873	625.585	2.53535		420	45.4442
595	172.469	0.52122		399	-162.558
1590	363.873	2.08934		389	142.888
1212	352.954	1.49361		435	2417.29
1682	170.903	2.23433		407	213.213
967	234.763	1.10749		431	128.998
2129	500.452	2.9388		408	171.581
2633	254.824	3.73311		338	788.069
1665	502.987	2.20754		359	345.264
2725	543.667	3.8781		429	724.97
886	233.581	0.979836		424	316.011
1691	364.354	2.24852		365	530.874
2377	1205.74	3.32965		428	169.704
3598	402.022	5.25395		497	475.948
3760	553.791	5.50926		396	374.507
1956	787.484	2.66616		388	431.73
1440	358.717	1.85294		379	347.263
1235	203.158	1.52986		369	625.464
1791	613.547	2.40612		386	536.429
1132	291.855	1.36753		337	410.11
1315	318.405	1.65594		385	380.454
1608	376.182	2.11771		422	505.525
2580	572.418	3.64958		383	565.303
1889	397.307	2.56056		390	544.973
1829	530.452	2.466		420	808.596
1755	466.269	2.34938		383	549.334
1272	344.478	1.58817		342	337.471
2131	705.735	2.94196		483	72.1267
1440	254.382	1.85294		348	552.998
5627	672.356	8.45165		469	581.525
1577	331.256	2.06885		371	1808.36
1177	314.288	1.43845		438	491.861
3559	281.506	5.19248		404	481.017
3170	431.758	4.57942		493	302.261
848	612.144	0.919948		401	592.512
1913	599.61	2.59839		386	567.614
1463	146.378	1.88919		476	510.162
1206	255.884	1.48416		439	295.535
3016	889.393	4.33672		423	646.633
1265	208.948	1.57714		437	456.094
2059	811.918	2.82848		483	1184.81
2380	414.829	3.33438		446	360.258
5115	1237.04	7.64474		403	111.815
4974	732.756	7.42252		506	206.267
2274	578.541	3.16732		398	429.888
1250	331.904	1.5535		454	580.442
1623	154.795	2.14135		485	456.132
1420	408.021	1.82142		446	320.324
1439	367.123	1.85136		410	311.937
1730	1025.07	2.30998		413	255.939
1328	464.32	1.67643		482	156.16
1298	389.693	1.62915		501	213.618
1417	120.702	1.81669		461	225.475
1876	677.438	2.54008		442	545.913
1797	550.47	2.41557		406	303.239
1102	110.566	1.32025		428	407.404
1736	643.192	2.31944		488	53.7737
1218	362.724	1.50307		444	276.747
1502	578.288	1.95065		484	576.095
911	317.19	1.01924		407	663.53
2556	839.991	3.61176		462	489.477
1646	483.345	2.1776		461	395.783
3025	419.562	4.3509		486	566.756
1244	562.467	1.54404		266	678.769
4172	292.517	6.15857		328	849.111
1310	1136.41	1.64806		275	582.758
1219	356.966	1.50464		283	5.0034
2872	809.852	4.10977		338	15.1951
832	230.108	0.894732		311	371.181
2270	229.305	3.16102		359	188.355
4314	350.759	6.38236		341	565.115
2220	529.496	3.08222		345	680.578
1842	476.048	2.48649		357	120.976
7118	1779.44	10.8015		334	338.979
3050	1387.37	4.3903		378	774.552
2083	619.812	2.86631		355	757.873
4327	4986.4	6.40285		363	489.321
1229	342.112	1.5204		326	316.832
1282	332.025	1.60393		332	436.981
2165	575.452	2.99554		391	616.956
3912	606.72	5.74881		332	421.12
1427	71.6831	1.83245		417	-39.9974
1186	443.598	1.45264		335	175.309
1918	864.794	2.60627		368	674.653
1842	1274.62	2.48649		353	674.456
1256	384.903	1.56296		350	26.6225
1375	480.322	1.7505		428	300.699
1230	439.047	1.52198		341	93.8694
1332	413.059	1.68273		378	361.01
1179	285.87	1.4416		505	496.605
889	337.496	0.984564		397	462.161
1722	624.876	2.29737		326	692.598
1462	192.961	1.88761		394	436.38
2548	1101.1	3.59915		376	184.071
1891	736.841	2.56372		368	437.924
1394	483.165	1.78044		383	47.9302
2017	15.0911	2.76229		394	563.133
2701	1355.2	3.84028		412	575.21
1303	301.584	1.63703		409	851.048
2917	819.566	4.18069		381	427.559
1119	416.47	1.34704		350	657.458
3091	267.864	4.45492		363	272.543
1637	476.682	2.16341		397	693.159
3345	1938.73	4.85522		417	432.562
3099	791.252	4.46752		346	418.681
1752	502.329	2.34465		325	109.522
2183	183.093	3.02391		409	539.775
1724	433.065	2.30052		355	2802.14
5179	37.1025	7.7456		417	297.342
2248	355.542	3.12635		439	387.746
3141	92.0114	4.53372		380	463.017
880	302.846	0.97038		401	744.793
2556	1068.89	3.61176		430	546.962
1394	544.84	1.78044		476	263.655
2075	665.07	2.8537		435	243.977
1498	505.625	1.94435		380	398.606
1228	488.093	1.51883		428	225.05
1587	1468.89	2.08461		402	581.155
1343	509.457	1.70007		347	143.173
2142	596.066	2.95929		451	590.328
1364	164.523	1.73316		472	217.437
3415	225.17	4.96554		448	391.91
2469	907.945	3.47464		406	234.471
1849	924.696	2.49752		458	1228.42
1199	536.424	1.47312		395	8776.3
2190	568.208	3.03494		432	348.58
1089	91.4218	1.29976		443	547.173
1534	498.7	2.00108		390	497.5
2488	582.91	3.50459		383	-23.4096
1272	288.656	1.58817		384	403.011
1389	583.366	1.77256		392	231.291
1184	850.918	1.44948		409	21.4708
1418	278.023	1.81827		351	562.929
1743	484.879	2.33047		395	496.337
609	214.168	0.543284		433	1393.73
580	365.87	0.49758		393	724.014
2269	729.853	3.15944		379	1152.46
1015	226.044	1.18314		404	-96.2687
3918	409.576	5.75827		356	505.845
1105	371.267	1.32498		449	807.173
1197	673.961	1.46997		383	420.158
1178	346.313	1.44003		386	-18.6747
5489	951.67	8.23416		464	-20.6806
4261	41.7248	6.29884		394	2032.87
1609	431.821	2.11928		457	566.206
3176	781.536	4.58888		480	157.485
3433	915.371	4.99391		441	56.371
1772	707.442	2.37617		404	213.352
1228	709.799	1.51883		431	535.15
1603	661.585	2.10983		409	435.799
1982	537.584	2.70713		435	370.369
915	175.653	1.02554		445	556.306
1607	412.82	2.11613		385	208.33
1963	1000.31	2.67719		419	360.573
1038	362.132	1.21939		476	405.629
770	138.206	0.79702		464	601.793
1329	362.446	1.678		461	342.998
1349	310.695	1.70952		506	345.984
1144	413.158	1.38644		496	667.595
533	2978.18	0.423508		461	307.561
2160	248.024	2.98766		484	797.587
1582	861.627	2.07673		437	784.965
518	541.055	0.399868		422	474.543
3092	329.449	4.45649		444	338.538
1309	380.852	1.64648		423	-38.3281
1143	258.174	1.38487		432	900.766
557	358.814	0.461332		449	544.739
1351	450.853	1.71268		433	479.57
866	28.6615	0.948316		463	203.992
1888	463.736	2.55899		492	841.978
4653	128.174	6.91663		488	85.2626
1378	2097.23	1.75523		375	9.04617
1391	352.527	1.77572		473	454.609
1128	530.341	1.36123		453	-11.2364
1275	947.91	1.5929		478	473.436
1455	1573.67	1.87658		464	548.183
1329	395.775	1.678		497	510.131
1572	593.729	2.06097		495	618.549
1373	388.34	1.74735		493	830.747
3498	1210.86	5.09635		488	50.996
607	355.998	0.540132		427	347.749
562	358.401	0.469212		502	420.569
1723	576.372	2.29895		477	256.193
602	247.086	0.532252		482	254.903
1332	785.491	1.68273		490	421.501
538	298.182	0.431388		497	665.395
1425	478.263	1.8293		456	223.563
1541	226.115	2.01212		474	879.217
1003	287.751	1.16423		498	708.02
543	252.858	0.439268		310	13.305
541	268.241	0.436116		285	1394.21
1187	354.404	1.45421		306	530.266
533	327.648	0.423508		321	-25.8397
1801	811.841	2.42188		310	589.272
1635	511.551	2.16026		361	409.087
1467	525.995	1.89549		333	469.954
514	201.081	0.393564		342	599.597
1057	352.967	1.24933		345	278
944	363.004	1.07124		290	375.488
1912	1252.16	2.59681		324	17.1251
1249	617.269	1.55192		341	495.728
1183	430.886	1.44791		308	810.792
1478	464.818	1.91283		439	384.192
1374	641.743	1.74892		346	497.897
1803	603.303	2.42503		385	564.827
511	425.538	0.388836		359	408.028
1827	829.714	2.46285		430	406.984
663	527.47	0.628388		345	423.433
3224	440.599	4.66452		328	805.703
2193	287.522	3.03967		334	400.328
591	583.925	0.514916		387	436.924
537	377.924	0.429812		356	1104.02
1361	314.808	1.72844		365	503.092
516	231.752	0.396716		335	527.663
2799	823.928	3.99472		358	475.971
1908	515.276	2.59051		382	591.604
538	667.151	0.431388		360	451.001
579	499.081	0.496004		368	431.911
550	805.127	0.4503		352	1050.33
2036	735.597	2.79224		351	40.8646
511	339.943	0.388836		383	-2.4483
581	385.958	0.499156		336	187.014
549	574.084	0.448724		375	64.8117
2017	648.724	2.76229		392	219.313
525	220.489	0.4109		404	1102.47
572	571.943	0.484972		468	-5.35572
538	183.428	0.431388		381	350.888
539	1659.69	0.432964		366	162.92
572	618.428	0.484972		419	550.43
585	226.882	0.50546		431	619.076
516	264.873	0.396716		405	356.214
557	1640.37	0.461332		403	696.486
551	327.883	0.451876		407	-36.9469
1097	93.9167	1.31237		420	117.403
2459	1291.91	3.45888		454	332.954
562	63.6474	0.469212		440	519.706
1428	357.61	1.83403		362	484.06
513	701.721	0.391988		407	322.233
2025	224.167	2.7749		455	418.079
576	821.973	0.491276		378	37.0589
560	271.019	0.46606		336	916.108
548	521.066	0.447148		444	1210.15
557	741.524	0.461332		399	303.25
519	97.3733	0.401444		362	35.5057
527	1563.8	0.414052		424	85.8598
1822	609.299	2.45497		414	575.687
1946	328.219	2.6504		407	611.378
526	575.365	0.412476		396	297.052
562	896.196	0.469212		431	266.93
615	464.051	0.55274		409	298.379
2263	1164.13	3.14999		401	535.797
551	1938.96	0.451876		414	249.953
531	626.001	0.420356		457	55.3718
3243	901.56	4.69447		493	623.054
521	362.944	0.404596		502	332.77
2225	643.7	3.0901		509	453.877
564	663.58	0.472364		493	653.79
2620	950.803	3.71262		499	506.181
630	748.455	0.57638		500	341.812
1694	519.127	2.25324		471	461.86
541	1124.86	0.436116		435	488.526
594	923.87	0.519644		473	313.291
[truncated: 5,365 more rows]

## Sheet: pGAPalphaeGFP 4 copy
pGAPaeGFP3 (4 copy)
(95.8% of single cells have intracellular GFP; 65.7% of single cells are secreting GFP; cut-off threshold for secreted GFP = 637)
eGFP secreting single cells				Non-secreting single cells
Median Fluorescent Intensity (Secreted GFP)	Median fluorescent Intensity (Intracellular GFP, compensated)	eGFP secretion rate [ng/mL/h]		Median Fluorescent Intensity (Secreted GFP)	Median fluorescent Intensity (Intracellular GFP, compensated)
1175	317.901	1.4353		322	564.189
6321	941.067	9.5454		449	-31.5122
2280	1105.06	3.17678		374	1998.12
1844	1215.63	2.48964		368	491.614
5865	1431.66	8.82674		378	762.039
2736	440.116	3.89544		369	1037.44
1899	428.155	2.57632		328	722.093
1832	607.761	2.47073		372	0.855494
769	124.93	0.795444		398	1024.39
2327	917.942	3.25085		393	649.131
1317	763.416	1.65909		401	670.335
1714	6509.3	2.28476		340	897.209
1449	456.864	1.86712		386	2.44564
1816	700.95	2.44552		405	1210.17
1940	561.14	2.64094		419	436.516
2897	179.068	4.14917		458	416.308
2931	556.925	4.20276		416	5897.92
1174	494.797	1.43372		349	484.184
1969	1571.37	2.68664		391	4296.92
927	1124.82	1.04445		384	658.252
2455	926.722	3.45258		441	386.895
1281	555.723	1.60236		372	506.615
1286	808.605	1.61024		392	646.312
4397	1661.94	6.51317		364	105.027
1127	542.203	1.35965		399	-22.045
999	687.69	1.15792		403	850.754
3454	2241.07	5.027		420	2123.62
1072	111.86	1.27297		431	2139.23
2682	876.597	3.81033		434	175.174
1950	440.832	2.6567		439	620.923
2447	1754.52	3.43997		387	507.349
1088	573.003	1.29819		434	2154.05
1902	693.43	2.58105		425	1630.26
886	1326.62	0.979836		446	490.518
3582	2186.81	5.22873		398	426.288
762	288.533	0.784412		434	105.012
2432	297.066	3.41633		397	454.823
1746	446.29	2.3352		480	140.597
792	396.953	0.831692		456	-44.2794
2278	1023.67	3.17363		377	513.772
2992	-24.7586	4.29889		505	535.314
4342	391.773	6.42649		452	414.458
1375	850.182	1.7505		439	1103.99
1490	629.287	1.93174		517	69.0224
5885	1335.63	8.85826		510	-148.489
1644	702.163	2.17444		379	34.8799
1525	443.39	1.9869		562	-39.9712
2465	1323.4	3.46834		377	544.172
1911	698.524	2.59524		416	2080.53
1653	240.738	2.18863		399	-57.9673
3200	1877.55	4.6267		496	508.546
786	104.351	0.822236		388	167.555
2646	260.1	3.7536		366	0.321274
2407	1439.61	3.37693		447	897.758
1153	713.358	1.40063		533	570.773
1038	361.53	1.21939		379	496.475
2632	831.235	3.73153		428	182.838
1391	716.974	1.77572		625	1159.54
864	489.54	0.945164		454	455.686
2150	439.539	2.9719		351	996.103
1090	776.629	1.30134		431	6.66419
1361	881.028	1.72844		503	417.383
7074	2244.79	10.7321		409	438.524
1883	149.317	2.55111		445	426.466
707	31.6284	0.697732		445	503.903
2483	1201.4	3.49671		460	1552.83
1547	1097.68	2.02157		445	263.264
3650	809.074	5.3359		445	138.5
1730	113.732	2.30998		445	434.48
11766	742.465	18.1267		428	6.26192
16032	326.788	24.8499		475	7.84332
3328	673.548	4.82843		456	214.472
1227	164.852	1.51725		345	910.907
4315	709.442	6.38394		447	571.235
1128	316.357	1.36123		551	1174.36
961	590.358	1.09804		383	260.189
1193	324.856	1.46367		384	-48.0067
1865	216.181	2.52274		432	466.818
1619	160.448	2.13504		620	89.9523
1919	139.791	2.60784		572	436.966
3462	408.068	5.03961		565	849.268
4274	704.947	6.31932		386	705.916
15478	983.692	23.9768		458	392.969
1811	787.242	2.43764		466	414.856
740	166.818	0.74974		502	358.555
2307	424.164	3.21933		521	516.481
1111	481.631	1.33444		559	473.935
1215	555.259	1.49834		467	190.033
3475	674.394	5.0601		564	683.365
2975	1119.51	4.2721		609	681.876
3317	351.469	4.81109		563	1335.69
5085	1039.75	7.59746		543	876.068
1673	665.551	2.22015		467	881.616
2545	1624.35	3.59442		522	2197.05
1412	1065.59	1.80881		554	1072.62
4712	3.69635	7.00961		570	-21.1106
1708	491.022	2.27531		455	82.7177
2001	1098.97	2.73708		468	62.3339
2115	-14.0334	2.91674		524	99.0246
1677	749.597	2.22645		494	148.06
1751	4.10301	2.34308		373	559.472
1543	658.641	2.01527		463	1238.69
2678	1195.92	3.80403		444	253.134
995	355.414	1.15162		522	2132.99
2628	385.199	3.72523		413	22.4799
3739	738.804	5.47616		404	1075.96
2283	291.568	3.18151		438	484.804
1123	459.002	1.35335		631	43.7934
1505	546.064	1.95538		429	1184.21
2062	184.819	2.83321		547	314.127
1907	567.158	2.58893		571	655.817
1425	318.151	1.8293		457	509.757
2379	1213.99	3.3328		474	13.8861
803	43.6477	0.849028		420	534.523
3103	1297.22	4.47383		515	3079
1021	339.811	1.1926		463	10.9513
2181	769.222	3.02076		535	925.799
730	842.07	0.73398		513	976.12
2246	357.679	3.1232		522	233.396
1044	518.682	1.22884		590	573.112
2205	295.325	3.05858		519	700.61
1986	412.853	2.71344		456	513.065
5672	251.733	8.52257		491	659.727
5492	477.624	8.23889		598	58.9175
1977	1111.8	2.69925		545	48.0008
4414	876.425	6.53996		571	520.536
2750	94.7968	3.9175		622	-73.6973
2809	343.766	4.01048		563	594.013
1315	273.695	1.65594		542	1844.59
1190	723.297	1.45894		485	980.761
914	550.71	1.02396		449	-131.152
2583	1177.66	3.65431		525	-9.71903
978	1759.32	1.12483		530	1243.31
1390	681.329	1.77414		494	132.788
1897	248.887	2.57317		446	2530.53
1857	240.111	2.51013		515	239.765
2580	764.192	3.64958		531	852.722
8462	549.464	12.9196		573	258.106
1211	607.537	1.49204		512	939.757
2561	324.472	3.61964		558	391.816
1362	489.686	1.73001		586	62.5979
1810	419.928	2.43606		624	-41.9518
3894	1053.48	5.72044		519	361.72
1092	126.252	1.30449		529	428.646
2663	89.4957	3.78039		531	701.347
3967	1044.13	5.83549		549	446.868
4661	1123.51	6.92924		542	41.8263
1412	335.425	1.80881		577	2940.82
1893	1236.94	2.56687		478	877.555
2007	489.77	2.74653		475	3676.37
2708	307.196	3.85131		623	4.62744
2580	1310.14	3.64958		585	78.2823
1214	174.473	1.49676		465	652.394
2372	179.465	3.32177		579	662.064
1333	481.932	1.68431		495	150.281
916	351.267	1.02712		508	1712.66
770	794.563	0.79702		623	-117.595
4272	1294.84	6.31617		623	425.153
3412	1260.34	4.96081		591	921.565
2150	387.91	2.9719		555	281.088
1760	859.615	2.35726		524	9.49723
1740	336.804	2.32574		486	1455.04
1448	646.264	1.86555		462	530.518
3049	1067.74	4.38872		378	576.104
2184	534.602	3.02548		470	719.058
3632	1816.83	5.30753		485	245.372
1809	660.927	2.43448		475	7.92084
2378	365.171	3.33123		480	330.33
711	395.23	0.704036		554	35.2579
2552	884.377	3.60545		446	2280.84
8372	393.092	12.7778		402	1393.24
2452	376.469	3.44785		440	353.311
3324	301.593	4.82212		583	496.122
3015	982.547	4.33514		486	1222.8
1796	768.628	2.414		423	763.443
3065	1145.28	4.41394		448	145.081
12793	101.232	19.7453		402	909.529
7969	672.74	12.1426		344	923.005
4604	902.224	6.8394		363	79.8459
4666	896.957	6.93712		308	-9.83073
646	872.223	0.601596		368	171.258
3116	818.299	4.49432		360	14.5955
2452	630.295	3.44785		324	-1.81732
3064	255.869	4.41236		351	519.392
4109	1110.09	6.05928		352	417.772
1690	1749.54	2.24694		324	403.402
2302	133.976	3.21145		386	-108.681
1381	14.0715	1.75996		350	1068.4
1400	430.134	1.7899		362	2034.94
1634	595.144	2.15868		343	503.993
3132	776.991	4.51953		414	481.472
1740	631.139	2.32574		385	213.124
2874	383.295	4.11292		422	916.74
1596	593.462	2.0988		362	259.548
4118	886.263	6.07347		333	781.466
661	42.8822	0.625236		324	4161.16
3281	597.18	4.75436		385	163.656
1442	959.2	1.85609		338	5118.86
3085	571.553	4.44546		285	82.923
2219	855.031	3.08064		319	261.807
3269	842.101	4.73544		375	1992.67
1961	1156.82	2.67404		344	2889.79
969	692.182	1.11064		360	1076.25
692	-12.5743	0.674092		409	359.861
2160	423.928	2.98766		363	71.8117
1282	979.157	1.60393		391	399.124
3239	1920.91	4.68816		509	327.87
2330	1986.94	3.25558		346	123.529
3325	2336.9	4.8237		343	34.4919
5977	761.399	9.00325		297	31.291
1819	670.341	2.45024		336	237.004
1734	791.24	2.31628		378	783.413
3170	1352.6	4.57942		373	839.778
744	1718.26	0.756044		395	204.824
3447	1110.76	5.01597		292	1041.28
662	287.879	0.626812		376	1284.13
1323	1103.3	1.66855		323	2280.43
2115	851.987	2.91674		322	90.4165
3694	1759.71	5.40524		374	1271.27
3003	327.432	4.31623		340	240.597
7079	2121.67	10.74		383	316.566
3205	724.253	4.63458		331	312.841
2997	246.568	4.30677		496	57.1255
3201	59.2605	4.62828		394	631.795
3154	469.94	4.5542		339	428.026
2338	855.073	3.26819		393	441.893
1966	105.651	2.68192		471	1028.32
2582	874.054	3.65273		395	1232.05
4390	344.067	6.50214		405	1568.37
2421	675.931	3.399		354	1450.63
1964	801.293	2.67876		349	899.286
4038	1586.72	5.94739		416	936.909
2231	201.419	3.09956		445	1718.41
2713	234.505	3.85919		401	317.226
1922	973.101	2.61257		388	390.957
3486	723.296	5.07744		391	272.952
4133	1163.19	6.09711		415	1005.92
2552	604.354	3.60545		410	244.77
1611	506.335	2.12244		372	496.252
1819	785.437	2.45024		364	860.957
1342	611.873	1.69849		476	1536.69
1684	276.577	2.23748		477	17.8596
2901	464.694	4.15548		402	552.209
2172	868.045	3.00657		425	33.4812
2702	370.711	3.84185		369	466.85
2300	1076.84	3.2083		459	540.309
5054	414.696	7.5486		455	1501.72
1441	426.737	1.85452		493	855.113
5444	773.393	8.16324		527	978.248
4111	834.58	6.06244		422	4044.04
2234	867.71	3.10428		444	793.75
2722	555.213	3.87337		380	340.222
2493	370.088	3.51247		374	34.6996
2729	909.908	3.8844		471	161.962
5057	1499.79	7.55333		417	209.049
1646	1186.63	2.1776		467	515.617
4494	972.45	6.66604		365	1374.56
1491	634.363	1.93332		405	915.799
644	3146.9	0.598444		424	630.333
2239	1016.73	3.11216		443	314.444
1663	810.524	2.20439		346	160.781
2548	297.912	3.59915		375	516.539
3164	349.915	4.56996		543	315.123
3736	1016.14	5.47144		482	344.546
2494	601.845	3.51404		378	482.842
1549	644.317	2.02472		489	376.044
9408	400.293	14.4105		429	19.4032
1560	64.709	2.04206		464	2171.82
1160	396.569	1.41166		620	41.3694
1536	257.202	2.00424		391	675.096
2515	673.995	3.54714		393	894.757
1997	342.333	2.73077		425	-23.8518
1104	753.156	1.3234		447	1009.57
2316	431.543	3.23352		543	1033.39
2367	347.76	3.31389		429	373.722
1867	773.934	2.52589		430	831.525
3333	1672.53	4.83631		466	598.519
2403	1634.91	3.37063		408	1572.4
1455	660.274	1.87658		440	640.764
4473	403.313	6.63295		387	799.035
1469	834.001	1.89864		394	549.649
2034	1422.97	2.78908		409	253.391
2431	708.775	3.41476		417	366.613
15428	716.026	23.898		423	1291.31
1712	614.274	2.28161		432	782.872
1916	616.63	2.60312		483	317.97
1870	602.99	2.53062		445	369.607
5408	2353.53	8.10651		405	270.968
2710	971.463	3.85446		490	503.347
2136	298.768	2.94984		383	947.965
1808	649.384	2.43291		589	475.543
3319	1314.27	4.81424		535	676.708
3588	572.479	5.23819		446	644.999
2685	565.231	3.81506		439	32.9494
2507	1042.68	3.53453		422	471.141
3093	1321.87	4.45807		462	899.204
1081	680.741	1.28716		418	445.543
2193	752.67	3.03967		399	328.992
2689	454.885	3.82136		578	486.556
3820	1296.18	5.60382		500	177.796
688	185.585	0.667788		478	132.472
2767	667.206	3.94429		385	728.024
1662	555.31	2.20281		440	1087
3155	1065.23	4.55578		505	73.6528
2242	925.008	3.11689		629	680.305
2869	874.076	4.10504		396	518.57
2280	1061.48	3.17678		438	8.28514
3931	1627.47	5.77876		488	-94.1457
2280	824.152	3.17678		582	1853.96
686	648.027	0.664636		567	1032.45
3581	835.208	5.22716		466	1583.82
12185	915.234	18.7871		452	458.644
905	796.016	1.00978		416	109.728
2585	668.511	3.65746		393	56.9759
2028	897.411	2.77963		420	1142.4
7725	1201.78	11.7581		430	767.334
1216	744.626	1.49992		400	179.2
2847	1454.21	4.07037		512	675.473
4448	1135.55	6.59355		519	957.492
2785	603.642	3.97266		478	512.09
1933	553.925	2.62991		423	1382.77
3013	782.62	4.33199		407	558.068
656	299.96	0.617356		461	4960.83
1987	693.958	2.71501		372	669.232
2239	750.058	3.11216		531	717.191
2754	658.509	3.9238		452	610.234
1105	475.939	1.32498		443	454.976
2584	706.672	3.65588		333	408.509
1176	475.176	1.43688		329	557.939
1385	600.74	1.76626		469	104.347
4551	837.771	6.75588		578	728.639
3004	1111.51	4.3178		480	2665.09
1117	921.098	1.34389		504	1526.99
2827	1026.16	4.03885		502	346.974
2398	1098.82	3.36275		450	312.103
1222	741.283	1.50937		453	839.778
1796	2052	2.414		457	564.542
1895	1269.94	2.57002		464	2683.73
3028	920.337	4.35563		600	379.605
1580	525.897	2.07358		466	703.232
814	2292.18	0.866364		547	1354.14
2792	829.89	3.98369		536	388.07
1997	1577.59	2.73077		574	451.373
1813	831.732	2.44079		535	476.513
971	2001.04	1.1138		564	1088.65
1897	1220.74	2.57317		527	36.9509
1595	757.967	2.09722		598	946.59
1098	610.246	1.31395		551	275.661
1472	944.47	1.90337		526	638.264
1586	998.273	2.08304		570	-232.253
1773	992.333	2.37775		580	1012.1
1562	816.683	2.04521		612	800.985
4389	1345.88	6.50056		567	45.5669
1783	974.414	2.39351		589	242.714
1661	559.877	2.20124		537	424.594
3686	998.779	5.39264		497	760.155
2225	759.599	3.0901		606	1237.16
2472	839.472	3.47937		597	996.326
2319	809.535	3.23824		598	332.159
1707	183.492	2.27373		607	303.795
3633	1675.62	5.30911		537	292.666
3049	652.15	4.38872		479	567.974
1842	1262.06	2.48649		604	485.886
1450	1012.42	1.8687		504	557.91
1775	782.986	2.3809		572	482.009
1953	453.758	2.66143		354	225.821
1891	407.119	2.56372		362	622.424
3751	587.632	5.49508		339	596.484
849	877.251	0.921524		397	2530.64
3289	714.617	4.76696		336	557.992
3458	669.008	5.03331		421	2266.02
1442	413.017	1.85609		381	763.236
3841	1131.98	5.63692		379	-18.7951
724	140.361	0.724524		415	610.366
2526	445.013	3.56448		371	418.253
2612	936.136	3.70001		426	615.872
7403	940.359	11.2506		391	224.778
2776	815.872	3.95848		396	1132.43
2729	778.431	3.8844		397	3307.92
2238	697.955	3.11059		431	289.729
3416	137.767	4.96712		423	-15.7417
1960	134.224	2.67246		452	3.08652
3896	965.871	5.7236		404	756.804
3853	917.247	5.65583		389	765.075
1011	1158.7	1.17684		443	3229.28
1934	786.753	2.63148		417	267.096
4174	858.057	6.16172		348	922.969
2435	569.668	3.42106		354	1190.25
4969	791.199	7.41464		417	1081.99
4168	838.664	6.15227		344	4241.83
988	328.361	1.14059		414	803.158
1014	1303.47	1.18156		437	900.535
2707	1468.75	3.84973		474	637.189
3123	1012.63	4.50535		401	1788.08
2236	906.974	3.10744		484	3383.73
2756	1017.32	3.92696		361	165.943
2760	632.723	3.93326		342	141.551
3011	784.571	4.32884		446	234.157
1558	473.411	2.03891		405	2197.89
1970	570.967	2.68822		370	900.85
2607	750.131	3.69213		627	158.058
1444	319.509	1.85924		390	393.971
2088	479.163	2.87419		368	288.314
5731	2223.11	8.61556		374	590.272
1754	743.237	2.3478		419	550.173
3365	810.487	4.88674		435	537.436
2829	974.164	4.042		410	700.374
1445	580.377	1.86082		470	763.972
1145	319.891	1.38802		481	797.708
1830	593.653	2.46758		445	10.3055
2069	964.096	2.84424		543	717.133
2705	38.1495	3.84658		444	248.087
1408	534.481	1.80251		442	3734.74
1177	379.612	1.43845		457	587.324
941	228.829	1.06652		569	356.37
1193	975.404	1.46367		636	465.954
909	422.609	1.01608		542	436.026
3132	1406.66	4.51953		430	510.581
1551	619.272	2.02788		395	717.357
2424	697.163	3.40372		445	40.9966
2633	1029.14	3.73311		503	1061.74
1599	715.531	2.10352		490	807.998
3197	422.1	4.62197		449	454.624
2576	3554.58	3.64328		465	106.184
1845	824.655	2.49122		497	935.718
969	473.098	1.11064		632	613.387
2850	1497.59	4.0751		551	522.492
1127	554.757	1.35965		487	379.808
1108	618.874	1.32971		476	1305.72
1424	663.305	1.82772		465	685.823
1458	956.24	1.88131		481	618.089
1929	693.937	2.6236		455	989.614
2460	784.741	3.46046		380	668.065
7392	749.303	11.2333		386	1093.74
1333	675.761	1.68431		414	582.566
1448	483.277	1.86555		420	346.925
2019	1038.68	2.76544		394	570.385
1471	562.71	1.9018		441	867.766
1647	617.335	2.17917		561	916.863
1246	520.606	1.5472		460	557.101
1437	669.236	1.84821		455	51.3153
848	846.295	0.919948		510	946.347
1940	563.792	2.64094		528	2793.14
1884	643.612	2.55268		418	941.203
4537	1812.48	6.73381		357	32.0865
3012	1424.76	4.33041		524	878.341
1020	383.197	1.19102		397	415.314
2394	1029.61	3.35644		419	57.1902
4010	1577.28	5.90326		468	944.922
1423	698.259	1.82615		417	242.54
963	391.646	1.10119		392	397.15
1091	411.187	1.30292		339	32.9008
759	346.024	0.779684		438	984.817
2874	1438.7	4.11292		438	375.25
1160	790.397	1.41166		445	385.278
953	566.591	1.08543		421	244.273
1351	485.322	1.71268		584	388.715
2075	886.071	2.8537		441	2334.44
1012	565.173	1.17841		452	274.234
970	493.293	1.11222		496	893.836
1183	732.91	1.44791		521	171.948
862	432.541	0.942012		466	881.025
1193	733.332	1.46367		408	554.736
1689	478.35	2.24536		564	414.847
962	326.618	1.09961		383	574.485
736	1550.75	0.743436		394	508.256
2129	970.04	2.9388		550	307.212
1118	527.586	1.34547		489	575.676
2026	852.3	2.77648		430	834.954
1061	419.105	1.25564		435	1038.63
1953	754.464	2.66143		401	180.044
1442	575.842	1.85609		405	946.789
1651	416.213	2.18548		457	530.949
1656	572.01	2.19336		473	315.628
1923	924.288	2.61415		548	676.964
4652	1130.68	6.91505		505	518.136
2297	1041.93	3.20357		488	319.31
2706	932.139	3.84816		502	40.4629
2736	827.577	3.89544		550	97.5784
2177	772.74	3.01445		575	653.63
2147	576.095	2.96717		540	505.4
3270	811.436	4.73702		625	486.792
1117	270.019	1.34389		430	700.233
937	501.888	1.06021		570	692.597
2778	339.237	3.96163		530	884.134
2684	787.585	3.81348		561	527.439
1934	715.413	2.63148		544	419.27
2450	986.355	3.4447		618	342.529
1378	485.282	1.75523		606	311.41
1993	1344.2	2.72447		575	4101.18
1649	986.642	2.18232		581	919.752
1264	426.06	1.57556		597	949.544
1746	691.941	2.3352		512	591.449
2096	1146.6	2.8868		604	613.69
2074	672.394	2.85212		632	1294.01
1466	644.226	1.89392		594	807.848
2268	628.562	3.15787		633	824.162
1528	549.77	1.99163		504	570.416
1215	214.32	1.49834		636	10.451
1767	466.655	2.36829		551	2849.24
2656	796.167	3.76936		570	659.452
1531	659.003	1.99636		541	180.843
2582	733.693	3.65273		499	659.784
1418	712.853	1.81827		614	1228.69
1136	521.289	1.37384		621	1085.14
3317	777.23	4.81109		530	1125.48
2579	633.82	3.648		361	393.235
2181	602.627	3.02076		428	511.587
1489	486.004	1.93016		452	607.988
2265	785.119	3.15314		458	842.673
1151	471.447	1.39748		465	46.7193
1520	648.071	1.97902		488	321.605
1056	538.813	1.24776		495	61.0909
1169	891.24	1.42584		483	134.132
1633	708.558	2.15711		469	308.85
1003	385.366	1.16423		388	2962.08
2464	663.61	3.46676		489	292.558
2205	998.444	3.05858		558	911.209
2934	1030.88	4.20748		450	409.173
3091	1074.36	4.45492		422	907.148
2061	1167.76	2.83164		398	3131.04
2600	755.649	3.6811		397	893.467
972	683.712	1.11537		420	725.661
5265	720.565	7.88114		397	1025.91
2428	1105.85	3.41003		394	461.211
1027	482.933	1.20205		434	-47.722
1900	642.031	2.5779		599	1202.52
12086	1189.81	18.631		403	403.622
2814	887.977	4.01836		460	645.104
1051	129.388	1.23988		449	2678.02
731	460.151	0.735556		474	703.688
10643	1029	16.3569		468	1045.83
1926	601.367	2.61888		462	847.805
3492	395.374	5.08689		443	373.844
2685	1156.74	3.81506		438	-11.7372
1036	413.395	1.21624		391	850.367
1583	439.271	2.07831		455	266.088
2441	582.445	3.43052		556	335.743
2423	637.23	3.40215		520	348.449
3696	1047.99	5.4084		441	120.515
716	349.172	0.711916		587	114.174
1587	208.747	2.08461		501	65.7363
5897	915.348	8.87717		493	481.099
2641	723.665	3.74572		588	3057.78
2325	792.504	3.2477		472	339.451
9508	174.007	14.5681		411	471.729
1934	1025.17	2.63148		444	650.861
1479	708.839	1.9144		505	351.766
7790	2506.95	11.8605		487	1429.64
853	1104.54	0.927828		490	642.467
1788	291.314	2.40139		583	307.84
2687	260.584	3.81821		484	456.095
4714	628.021	7.01276		550	664.417
1704	1294.37	2.269		408	3275.79
6589	641.625	9.96776		489	236.998
2406	777.183	3.37536		383	520.125
2385	869.083	3.34226		373	581.131
1280	553.101	1.60078		434	1147.98
2927	242.999	4.19645		447	1453.09
1419	618.491	1.81984		475	1064.24
2389	1475.86	3.34856		403	1152.34
2263	368.092	3.14999		434	1345.21
1909	819.538	2.59208		439	78.3203
2467	281.412	3.47149		350	394.223
2274	834.225	3.16732		431	566.434
1568	522.727	2.05467		520	624.314
2567	567.8	3.62909		479	3392.67
1605	525.062	2.11298		483	85.8402
1461	422.636	1.88604		408	586.226
2031	959.748	2.78436		382	2611.51
4077	1435.84	6.00885		407	431.515
3746	3367.91	5.4872		441	166.913
1237	490.333	1.53301		443	462.137
4312	1360.19	6.37921		427	289.555
1740	1021.61	2.32574		432	504.751
1696	684.761	2.2564		391	211.255
1572	999.594	2.06097		391	1295.56
3735	1752.17	5.46986		482	719.934
3044	344.446	4.38084		458	5.39294
2372	865.531	3.32177		448	589.432
2711	768.873	3.85604		507	885.225
1774	915.1	2.37932		489	794.383
1443	571.827	1.85767		382	372.048
3353	1338.16	4.86783		340	1330.2
1014	264.003	1.18156		322	28.7719
991	494.149	1.14532		312	258.665
2022	2736.74	2.77017		343	402.382
892	309.058	0.989292		545	2749.92
2841	1094.88	4.06092		494	557.026
5489	1298.03	8.23416		427	870.557
2861	1033.6	4.09244		622	85.467
767	652.056	0.792292		603	29.139
3718	66.1393	5.44307		595	570.088
2251	682.262	3.13108		485	599.133
781	643.473	0.814356		501	265.973
1193	614.175	1.46367		582	1138.51
3022	1759.4	4.34617		525	58.2832
1045	288.445	1.23042		586	-6.36918
3349	805.4	4.86152		533	577.707
1193	364.643	1.46367		572	-17.0933
2671	396.856	3.793		632	623.181
1404	450.489	1.7962		595	803.849
2066	639.031	2.83952		601	95.6515
1143	120.377	1.38487		508	1187.6
3454	274.519	5.027		584	3485.22
13707	892.325	21.1857		605	461.269
6779	853.412	10.2672		583	2024.43
3266	914.696	4.73072		566	175
10331	502.107	15.8652		637	598.015
1877	763.051	2.54165		627	396.864
2927	1182.06	4.19645		631	917.475
2571	805.123	3.6354		597	1278.27
4366	1143.96	6.46432		633	305.299
2080	1187.29	2.86158		605	270.691
2982	998.46	4.28313		628	802.113
3909	1256.27	5.74408		628	608.646
1496	678.769	1.9412		583	741.905
1491	660.756	1.93332		631	78.2317
4571	1642.68	6.7874		579	138.222
3940	1080.68	5.79294		515	702.161
1295	624.691	1.62442		537	483.514
2847	956.988	4.07037		536	557.901
2027	723.607	2.77805		581	199.616
3300	1359.92	4.7843		522	715.302
2505	868.908	3.53138		528	500.911
1491	888.926	1.93332		581	380.173
2613	1188.76	3.70159		292	2915.46
2398	640.849	3.36275		512	230.191
1942	868.57	2.64409		492	95.4214
2506	560.323	3.53296		378	1790.52
2429	846.199	3.4116		463	1372.63
1131	487.633	1.36596		500	369.196
2103	709.125	2.89783		416	552.019
2933	1058.13	4.20591		418	457.968
2354	1919.93	3.2934		531	381.095
2537	663.408	3.58181		481	176.311
7583	1179.02	11.5343		379	1234.66
1129	353.469	1.3628		485	1530.1
3182	910.178	4.59833		393	1037.12
1362	770.402	1.73001		375	645.069
2196	821.222	3.0444		384	16.8121
1902	348.053	2.58105		433	250.57
2302	711.479	3.21145		426	226.959
1663	582.957	2.20439		526	386.222
4714	2334.06	7.01276		438	709.91
4481	824.889	6.64556		429	366.648
684	991.537	0.661484		370	570.308
1101	239.36	1.31868		386	1337.78
4955	1541.33	7.39258		372	466.125
2999	2786.83	4.30992		413	525.893
2109	695.181	2.90728		450	867.285
4117	1232.11	6.07189		419	181.202
664	976.974	0.629964		508	757.034
1853	475.737	2.50383		461	729.74
10275	1277.02	15.7769		479	1087.09
3928	873.232	5.77403		525	589.313
3559	1069.25	5.19248		410	199.951
1743	903.822	2.33047		423	670.457
5150	1464.82	7.6999		437	723.901
2596	746.127	3.6748		569	1312.28
2595	824.115	3.67322		609	629.967
1560	1173.27	2.04206		534	759.003
4528	687.295	6.71963		526	1020.58
1824	647.236	2.45812		381	1113.8
5868	1878.47	8.83147		500	3062.18
1739	628.754	2.32416		468	73.907
6450	431.661	9.7487		540	1069.16
1843	735.889	2.48807		509	545.667
5162	1842.01	7.71881		476	1203.17
2448	6912.11	3.44155		453	803.917
668	426.89	0.636268		394	195.421
3773	1077.72	5.52975		448	-40.2086
2703	785.415	3.84343		468	968.624
2168	217.625	3.00027		477	662.428
683	461.266	0.659908		410	859.333
6763	783.448	10.242		460	115.859
1507	439.718	1.95853		472	-21.2401
2481	842.93	3.49356		522	886.906
3271	620.415	4.7386		496	812.717
7283	1181.44	11.0615		636	1232.62
1455	417.663	1.87658		460	103.286
6864	695.373	10.4012		477	1382.81
3756	301.412	5.50296		572	79.3597
3836	734.026	5.62904		439	945.591
2077	513.524	2.85685		464	226.342
4680	599.476	6.95918		417	402.135
3335	689.136	4.83946		397	741.515
4226	868.259	6.24368		538	463.247
3845	908.559	5.64322		423	775.589
3826	389.837	5.61328		564	95.0729
4054	866.458	5.9726		613	82.767
2709	453.81	3.85288		460	285.332
2307	675.749	3.21933		455	1401.99
686	181.463	0.664636		552	241.201
648	1081.29	0.604748		448	88.8944
669	821.222	0.637844		495	5384.76
874	1309.09	0.960924		474	333.662
4442	1055.84	6.58409		477	557.64
3827	961.829	5.61485		433	3280.26
1406	615.728	1.79936		534	840.695
2430	817.935	3.41318		463	17.3168
3089	1026.79	4.45176		443	1258.15
1640	1030.11	2.16814		430	805.286
4408	944.727	6.53051		450	821.244
1517	692.472	1.97429		428	94.6443
8151	215.73	12.4295		454	688.772
837	197.026	0.902612		444	513.385
10326	494.537	15.8573		592	274.658
915	848.919	1.02554		472	579.322
7160	678.399	10.8677		447	952.623
2897	1184.34	4.14917		522	2397.59
2144	712.678	2.96244		537	699.282
2691	926.886	3.82452		532	19.863
681	683.767	0.656756		490	27.7418
3249	1231.9	4.70392		511	897.995
657	122.822	0.618932		489	544.029
687	652.689	0.666212		498	207.11
2875	1400.65	4.1145		619	636.826
6719	856.412	10.1726		555	1307.75
653	2154.86	0.612628		518	765.149
2173	919.278	3.00815		460	571.059
2091	39.5205	2.87892		473	240.648
1674	462.211	2.22172		477	1089.91
1031	449.677	1.20836		590	360.619
689	816.43	0.669364		590	700.578
2910	1048.66	4.16966		478	670.951
2924	1061.06	4.19172		575	683.745
2903	784.486	4.15863		574	112.951
2929	495.069	4.1996		596	1035.97
1816	1218.25	2.44552		566	721.842
1564	510.212	2.04836		491	673.027
3740	1102.29	5.47774		498	863.814
5178	1287.04	7.74403		604	378.522
3214	882.529	4.64876		626	973.719
2712	1077.96	3.85761		562	326.593
639	900.288	0.590564		606	362.201
2307	789.485	3.21933		529	598.637
1348	635.045	1.70795		575	696.833
2292	868.42	3.19569		596	367.201
2987	899.417	4.29101		586	361.569
2169	793.772	3.00184		467	684.178
2338	1144.35	3.26819		588	513.386
7778	790.552	11.8416		632	1464.65
1706	857.291	2.27216		547	128.625
2209	635.73	3.06488		516	1154.61
4442	1374.28	6.58409		553	236.407
6013	600.831	9.05999		637	729.461
1405	544.758	1.79778		378	1035.39
1684	675.424	2.23748		496	23.2698
6063	1642.73	9.13879		505	744.994
1019	711.633	1.18944		391	33.3347
2759	443.994	3.93168		403	3182.74
2340	1251.94	3.27134		478	619.467
2110	876.227	2.90886		530	394.966
3238	665.775	4.68659		523	619.773
3322	1174.22	4.81897		560	573.137
1913	746.911	2.59839		530	479.758
2404	1324.15	3.3722		492	187.037
1872	835.114	2.53377		515	428.849
9960	394.166	15.2805		524	845.782
1498	479.017	1.94435		577	76.4312
1296	358.441	1.626		387	809.105
3036	1650.44	4.36824		555	959.369
2558	765.097	3.61491		536	350.529
2355	693.439	3.29498		568	1220.99
2799	1097.26	3.99472		457	3094.27
2073	861.859	2.85055		616	343.598
2130	726.543	2.94038		626	2607.11
1097	461.535	1.31237		574	290.702
1618	666.1	2.13347		498	726.023
3131	467.51	4.51796		500	386.455
1803	572.206	2.42503		471	208.228
1574	656.034	2.06412		510	969.834
3509	1110.27	5.11368		538	289.4
767	379.083	0.792292		549	494.826
1796	990.407	2.414		447	688.845
1468	726.601	1.89707		473	876.076
3499	2007.22	5.09792		508	972.765
1505	847.333	1.95538		440	340.237
909	501.899	1.01608		480	501.333
803	256.908	0.849028		534	578.64
2310	781.962	3.22406		513	123.584
1715	1715.09	2.28634		456	819.204
3593	1128.38	5.24607		567	401.954
2654	1031.86	3.7662		512	22.1447
2835	802.558	4.05146		508	763.228
2838	895.123	4.05619		399	404.722
715	1561.44	0.71034		462	365.725
3414	943.87	4.96396		487	395.679
2143	518.954	2.96087		453	1008.16
3794	1320.75	5.56284		516	551.999
3820	751.782	5.60382		550	709.4
2796	669.538	3.99		513	409.797
2857	720.984	4.08613		475	577.201
3226	603.767	4.66768		431	497.944
2266	663.848	3.15472		524	290.562
1931	525.078	2.62676		464	608.075
1954	502.636	2.663		404	453.838
1923	514.391	2.61415		511	710.656
2098	425.048	2.88995		469	409.734
2800	3298.3	3.9963		495	713.561
3001	1315.05	4.31308		436	129.053
1619	-8.55109	2.13504		435	433.728
1590	172.92	2.08934		491	621.995
3241	919.409	4.69132		428	1226.86
1663	474.321	2.20439		493	946.626
1787	287.979	2.39981		475	6389.93
3704	780.027	5.421		543	577.982
2003	260.981	2.74023		486	450.664
1817	398.764	2.44709		543	625.607
2065	571.381	2.83794		465	729.781
2339	314.249	3.26976		481	572.225
956	248.107	1.09016		566	937.447
2698	841.476	3.83555		520	715.544
3103	945.738	4.47383		462	1259.44
3421	696.92	4.975		486	2033.52
910	359.129	1.01766		589	444.729
2244	902.471	3.12004		473	3485.83
2459	1069.43	3.45888		540	360.114
1680	721.061	2.23118		609	377.313
1018	1735.84	1.18787		565	4179.22
1855	3368.1	2.50698		486	221.143
2215	1354.24	3.07434		570	1417.15
692	96.2692	0.674092		532	1877.8
2814	1054.71	4.01836		548	339.781
2756	880.923	3.92696		584	30.6853
2510	780.37	3.53926		612	932.094
2051	733.255	2.81588		574	665.953
2396	905.045	3.3596		574	851.536
10194	978.256	15.6492		562	609.764
6904	84.5919	10.4642		564	215.707
2973	835.568	4.26895		626	478.367
1854	915.317	2.5054		530	676.379
2709	663.82	3.85288		550	928.489
2779	876.765	3.9632		601	48.2909
2153	779.969	2.97663		629	1046.55
2324	1153.77	3.24612		636	743.152
2858	722.625	4.08771		572	753.484
1913	585.017	2.59839		537	262.153
687	446.2	0.666212		615	1034.92
1999	1565.36	2.73392		625	1145.01
2002	866.787	2.73865		560	726.156
1809	10173.8	2.43448		586	701.194
1145	613.508	1.38802		630	278.738
1761	986.911	2.35884		625	272.632
3581	248.941	5.22716		595	1154.25
2741	443.765	3.90332		573	4650.94
3575	738.098	5.2177		468	1703.97
1735	737.736	2.31786		501	113.911
861	381.3	0.940436		388	371.075
1373	380.341	1.74735		550	663.69
1469	712.118	1.89864		498	128.485
1513	829.073	1.96799		417	353.212
1637	751.38	2.16341		386	731.698
3387	1216.81	4.92141		387	3310.33
2681	1305.89	3.80876		440	206.42
1681	822.583	2.23276		618	523.64
1913	1064.98	2.59839		492	819.297
1034	595.743	1.21308		444	680.426
2243	811.014	3.11847		412	536.686
7722	668.512	11.7534		589	197.178
5079	674.027	7.588		406	688.905
2034	737.434	2.78908		473	861.593
4435	2045.72	6.57306		465	369.749
8008	851.92	12.2041		410	396.108
1419	274.343	1.81984		383	742.124
1707	476.314	2.27373		449	923.416
6010	1356.69	9.05526		469	33.5413
1626	644.649	2.14608		421	14.7626
1776	865.055	2.38248		398	1183.5
2287	956.465	3.18781		510	920.429
2646	150.423	3.7536		447	1062.01
2484	541.041	3.49828		411	534.019
7254	367.336	11.0158		444	2525.79
5190	2348.03	7.76294		439	664.684
727	807.622	0.729252		453	899.766
9154	831.786	14.0102		421	128.781
1008	223.378	1.17211		433	360.455
907	1431.93	1.01293		544	800.812
848	356.874	0.919948		441	603.067
3801	1113.22	5.57388		489	225.17
2221	819.301	3.0838		566	459.698
1811	682.797	2.43764		498	741.282
1128	374.495	1.36123		426	620.014
3341	1021.81	4.84892		423	2099.18
1185	439.623	1.45106		636	-234.86
1188	581.258	1.45579		552	211.331
1648	822.451	2.18075		372	1152.67
1305	519.69	1.64018		377	744.679
2148	648.756	2.96875		374	17.9912
2029	239.75	2.7812		415	795.799
1108	462.855	1.32971		551	540.498
1254	497.659	1.5598		528	116.893
1353	380.54	1.71583		551	1181.95
1969	736.502	2.68664		473	544.324
2003	577.716	2.74023		421	264.526
4707	266.776	7.00173		501	147.391
4591	1095.31	6.81892		478	2803.93
1173	354.123	1.43215		421	718.715
1933	868.082	2.62991		495	369.443
4602	509.146	6.83625		391	371.057
6821	1154.5	10.3334		521	146.58
2202	676.226	3.05385		490	845.013
1204	462.842	1.481		616	461.947
1915	452.73	2.60154		512	633.951
3834	190.39	5.62588		439	735.946
4281	830.348	6.33036		598	948.236
2530	783.472	3.57078		417	3994.88
1906	986.361	2.58736		389	1130.85
3625	3420.11	5.2965		464	763.168
2030	178.682	2.78278		428	1329.26
1093	325.06	1.30607		443	860.255
4543	2507.05	6.74327		442	3088.03
1638	317.933	2.16499		382	721.203
7266	543.357	11.0347		493	657.472
1990	182.367	2.71974		613	1023.44
654	1420.16	0.614204		399	601.196
1354	1199.86	1.7174		628	12296
2945	579.782	4.22482		482	171.279
8208	1508.3	12.5193		477	811.116
3382	2687.62	4.91353		438	1052.72
1022	584.136	1.19417		489	897.447
2773	483.962	3.95375		486	886.877
6457	774.917	9.75973		549	15.3248
2163	1135.26	2.99239		637	722.545
2775	1192.49	3.9569		567	339.826
1618	974.935	2.13347		464	650.321
1767	683.744	2.36829		502	1281.79
2118	534.278	2.92147		410	96.8342
2333	1259.61	3.26031		429	936.211
5602	868.093	8.41225		514	24.7224
3149	913.239	4.54632		513	502.128
8300	657.321	12.6643		626	692.796
2886	840.479	4.13184		552	784.902
2176	816.181	3.01288		467	273.17
4520	901.477	6.70702		477	810.766
3623	472.711	5.29335		443	925.053
3164	1206.22	4.56996		507	692.482
3270	1669.7	4.73702		502	210.986
4485	210.181	6.65186		616	98.6166
2048	847.91	2.81115		607	1278.6
1627	747.653	2.14765		517	3403.2
2067	648.189	2.84109		636	2964.09
768	730.634	0.793868		527	1073.51
1528	748.775	1.99163		531	2078.72
2462	1029.34	3.46361		499	3862.47
728	818.748	0.730828		489	600.276
9457	1395.81	14.4877		549	1931.96
3301	944.74	4.78588		401	277.662
2040	593.417	2.79854		531	403.778
1601	436.881	2.10668		595	520.326
3265	693.476	4.72914		491	913.378
4133	1130.4	6.09711		540	628.645
3994	2204.11	5.87804		584	1423.8
6131	455.527	9.24596		491	2253.11
3939	588.713	5.79136		629	559.894
1133	248.33	1.36911		633	1014.68
9589	2718.7	14.6958		530	1578.76
3259	1266.92	4.71968		590	925.714
1733	466.359	2.31471		625	553.445
6779	287.124	10.2672		599	992.571
2800	912.111	3.9963		569	1185.78
4028	1057.5	5.93163		568	397.049
2835	925.525	4.05146		628	547.406
2379	483.707	3.3328		615	375.884
3279	427.509	4.7512		613	1111.65
673	311.179	0.644148		590	1070.78
2795	500.235	3.98842		508	783.395
2838	781.346	4.05619		538	596.458
2518	457.871	3.55187		622	4117.32
2665	576.15	3.78354		595	796.453
3860	1034.08	5.66686		529	648.422
5401	1306.37	8.09548		612	1321.93
1137	991.99	1.37541		597	974.141
7457	880.613	11.3357		636	441.532
8158	446.48	12.4405		602	998.445
7172	-7.39885	10.8866		608	657.31
724	175.145	0.724524		630	835.502
1755	460.199	2.34938		636	730.967
8210	251.928	12.5225		404	50.3212
6365	1436.89	9.61474		326	1303.58
4793	1272.67	7.13727		372	145.147
11913	732.328	18.3584		418	82.6546
3525	791.289	5.1389		411	1196.66
1910	642.881	2.59366		376	702.801
2414	620.42	3.38796		417	69.0549
650	603.334	0.6079		387	207.524
2901	644.01	4.15548		421	291.405
1361	252.491	1.72844		439	569.498
2179	273.4	3.0176		503	151.337
2442	968.417	3.43209		492	846.098
14002	1151.77	21.6507		458	173.693
2107	1758.1	2.90413		432	317.521
688	398.79	0.667788		580	410.193
3929	1141.3	5.7756		354	334.42
671	970.358	0.640996		449	534.16
1627	568.499	2.14765		462	864.253
2209	590.301	3.06488		423	1081.2
1216	425.583	1.49992		480	254.247
4407	1661.56	6.52893		441	395.047
6532	1168.01	9.87793		484	9.31414
1072	469.484	1.27297		467	361.411
1904	538.984	2.5842		501	565.347
676	138.251	0.648876		473	677.935
10710	2011.28	16.4625		504	69.7211
3921	543.229	5.763		434	216.819
750	3837.03	0.7655		438	312.249
4814	399.508	7.17036		453	372.772
6163	913.655	9.29639		414	557.826
1757	877.817	2.35253		422	131.401
3673	565.744	5.37215		400	602.929
1653	570.646	2.18863		429	798.006
2973	1150.18	4.26895		452	871.23
2809	574.108	4.01048		443	1323.22
775	607.969	0.8049		532	848.033
1915	450.31	2.60154		426	865.031
745	517.891	0.75762		422	558.216
7797	821.062	11.8716		394	1347.61
6942	355.493	10.5241		379	314.11
5766	876.451	8.67072		456	40.9763
5328	886.917	7.98043		444	868.848
2934	938.478	4.20748		473	108.973
6240	266.704	9.41774		420	709.727
4867	1073.71	7.25389		428	104.675
4269	1209.64	6.31144		441	513.336
3224	103.661	4.66452		444	1405.22
4826	1366.57	7.18928		413	377.42
3748	1209.07	5.49035		530	915.252
7525	1713.63	11.4429		462	1113.12
3214	712.215	4.64876		358	104.332
4060	97.3615	5.98206		506	587.768
660	154.097	0.62366		442	288.426
762	1034.01	0.784412		441	1040.14
7514	561.31	11.4256		418	2540.85
8220	971.628	12.5382		411	1224.67
1740	450.557	2.32574		430	1058.82
3351	1290.43	4.86468		397	773.517
3860	1160.07	5.66686		513	2469.94
792	1604.7	0.831692		474	10.8405
857	258.642	0.934132		417	898.338
940	384.62	1.06494		454	4666.93
767	598.283	0.792292		367	1155.69
1872	623.227	2.53377		425	-24.0445
684	276.684	0.661484		388	70.8423
11172	397.217	17.1906		411	653.194
739	788.906	0.748164		436	20.4341
4009	1164.18	5.90168		460	1609.91
808	289.677	0.856908		414	296.273
2091	1166.19	2.87892		445	396.909
684	125.051	0.661484		435	625.642
3275	1241.11	4.7449		456	200.584
1706	613.626	2.27216		568	563.219
638	930.72	0.588988		555	367.641
688	889.753	0.667788		482	1182.49
727	78.1495	0.729252		391	705.066
5506	787.946	8.26096		434	223.484
5750	1301.97	8.6455		449	447.799
4744	438.373	7.06004		466	138.003
672	1946.66	0.642572		482	347.429
775	329.383	0.8049		423	1229.94
6549	2543.35	9.90472		624	278.986
709	377.696	0.700884		528	639.161
1319	1532.09	1.66224		455	922.594
1099	74.0587	1.31552		496	90.5174
5573	566.831	8.36655		511	1136.59
1080	882.804	1.28558		446	4320.52
641	582.17	0.593716		520	896.921
4047	1703	5.96157		596	379.731
691	540.983	0.672516		533	169.985
1851	544.778	2.50068		466	749.212
827	132.276	0.886852		430	2656.31
5158	539.009	7.71251		449	811.639
4165	384.915	6.14754		461	1360.72
3263	854.455	4.72599		510	65.7666
1172	702.256	1.43057		483	596.4
1478	374.33	1.91283		499	300.85
2194	1409.62	3.04124		449	923.843
1500	571.551	1.9475		470	1177.63
2481	1155.69	3.49356		527	242.442
990	362.137	1.14374		615	749.318
3167	1403.5	4.57469		485	622.315
1601	1269.64	2.10668		613	430.682
2176	653.013	3.01288		497	646.994
3979	1599.91	5.8544		541	350.322
1066	351.521	1.26352		511	944.282
2793	875.318	3.98527		588	999.356
3053	952.294	4.39503		582	213.37
3050	956.163	4.3903		606	554.313
2179	1151.02	3.0176		617	496.013
2233	1744.81	3.10271		533	864.417
7441	815.327	11.3105		631	346.757
2182	1304.22	3.02233		632	133.761
1832	604.656	2.47073		521	241.597
1208	353.724	1.48731		559	1438.72
1815	202.196	2.44394		602	737.923
2914	1126.9	4.17596		636	134.578
1791	769.176	2.40612		603	1149.03
1506	638.85	1.95696		538	164.383
3112	1000.12	4.48801		519	417.953
968	1305.88	1.10907		626	1199.85
916	1517.95	1.02712		516	842.994
4963	974.619	7.40519		525	425.596
2399	860.43	3.36432		558	664.582
3004	865.169	4.3178		563	1178.12
1945	241.662	2.64882		611	777.82
3493	763.032	5.08847		546	1853.76
2091	1630.42	2.87892		605	378.743
1787	778.796	2.39981		580	332.369
1826	779.847	2.46128		586	530.18
4248	555.439	6.27835		578	1344.12
2318	1026.77	3.23667		612	1895.05
10387	2022.96	15.9534		546	523.948
1843	664.527	2.48807		600	758.024
1711	559.491	2.28004		339	641.511
1988	710.505	2.71659		303	784.13
1591	587.658	2.09092		298	1143.42
5298	920.279	7.93315		292	41.0155
2045	669.738	2.80642		320	450.316
2810	1242.62	4.01206		284	548.888
1371	637.17	1.7442		319	924.48
3323	819.617	4.82055		398	753.423
2197	841.075	3.04597		306	464.399
3856	1657.92	5.66056		312	290.558
4202	810.418	6.20585		304	157.78
2944	841.284	4.22324		306	160.514
3578	1090.67	5.22243		460	892.958
4055	1144.91	5.97418		362	103.855
1943	295.491	2.64567		522	2467.42
2614	726.64	3.70316		414	136.393
2433	757.883	3.41791		357	104.68
2649	770.715	3.75832		382	186.341
1946	552.06	2.6504		444	898.475
5579	1026.79	8.376		375	1356.61
5123	532.998	7.65735		390	347.245
7310	960.533	11.1041		350	367.292
2005	627.206	2.74338		411	761.644
2069	651.456	2.84424		392	450.099
1825	301.534	2.4597		438	791.62
1611	406.613	2.12244		391	782.557
1494	476.231	1.93804		442	795.8
1488	411.575	1.92859		350	3326.64
9155	2754.45	14.0118		408	302.261
5120	1197	7.65262		410	467.821
1561	493.997	2.04364		410	1010.29
3850	845.477	5.6511		393	369.274
3941	806.916	5.79452		427	-31.9032
1555	961.908	2.03418		489	1396.83
4232	645.428	6.25313		394	476.097
2941	1088.74	4.21852		434	127.383
7229	1589.29	10.9764		426	459.651
704	933.952	0.693004		439	394.04
3678	856.784	5.38003		440	404.018
3483	821.092	5.07271		413	724.685
4050	1196.52	5.9663		400	305.265
1312	678.64	1.65121		429	4653.8
2281	165.934	3.17836		402	382.394
2304	818.697	3.2146		414	1157.26
730	5443.56	0.73398		397	595.764
3323	809.12	4.82055		420	517.022
2921	405.882	4.187		446	664.252
3088	1309.84	4.45019		485	505.82
2309	672.29	3.22248		439	430.514
4851	343.166	7.22868		474	6650.72
3120	1561.8	4.50062		497	556.137
2611	764.964	3.69844		574	628.553
1156	936.935	1.40536		408	200.36
2968	603.248	4.26107		500	1163.5
2886	892.71	4.13184		415	631.369
2662	871.05	3.77881		454	771.948
1953	732.243	2.66143		385	1986.78
3336	814.786	4.84104		435	584.231
3088	1011.47	4.45019		596	1994.05
996	341.76	1.1532		526	462.745
638	668.028	0.588988		446	385.993
1972	559.898	2.69137		404	142.646
3932	1286.42	5.78033		374	598.471
1839	585.317	2.48176		341	27133.2
2104	715.967	2.8994		387	34.3218
3607	837.065	5.26813		402	362.141
735	1302.62	0.74186		525	668.865
1311	598.186	1.64964		448	773.156
4022	800.675	5.92217		434	442.662
3082	1062.54	4.44073		458	2318.7
2519	855.862	3.55344		485	816.533
2532	715.744	3.57393		535	516.166
1422	488.402	1.82457		522	774.351
1895	781.886	2.57002		564	361.688
7530	626.137	11.4508		463	840.317
1390	766.665	1.77414		391	1003.87
3104	822.33	4.4754		511	244.284
1798	866.758	2.41715		462	681.635
1650	278.003	2.1839		585	320.331
2874	1275.97	4.11292		452	381.252
2617	1958.45	3.70789		597	300.177
2307	807.51	3.21933		510	599.95
2238	626.252	3.11059		551	270.247
1296	440.858	1.626		517	629.708
1933	633.397	2.62991		475	788.714
1564	608.918	2.04836		501	618.527
6581	891.849	9.95516		563	424.969
1717	664.591	2.28949		540	1357.18
2794	267.782	3.98684		585	21.2873
1579	968.819	2.072		520	880.034
3860	2928.59	5.66686		570	825.572
2201	779.878	3.05228		548	583.055
2627	915.522	3.72365		458	418.952
1448	689.377	1.86555		522	740.39
2632	1410.08	3.73153		573	553.416
1140	90.0261	1.38014		623	350.623
1136	413.019	1.37384		588	1137.51
8327	1417.63	12.7069		507	23.6777
8414	1848.84	12.844		522	836.214
1700	727.059	2.2627		527	833.655
2370	1035.63	3.31862		565	743.72
3178	81.9671	4.59203		473	529.572
1204	692.416	1.481		493	1160.07
1264	806.545	1.57556		495	873.581
1729	676.464	2.3084		599	553.196
1971	405.59	2.6898		541	2166.95
2004	720.155	2.7418		608	208.089
1168	617.244	1.42427		558	735.999
1943	709.842	2.64567		594	873.523
2738	770.54	3.89859		484	943.404
1975	689.178	2.6961		515	832.249
2091	2853.37	2.87892		491	2800.46
4286	558.786	6.33824		530	690.997
1771	1087.13	2.3746		519	-127.6
4201	1121.13	6.20428		541	167.76
3115	1136.26	4.49274		513	1175.38
2090	1386.97	2.87734		581	617.602
1258	362.333	1.56611		637	3670.22
1865	641.608	2.52274		530	544.297
2158	892.826	2.98451		479	782.646
3309	704.739	4.79848		611	2522.8
3593	1117.52	5.24607		605	647.302
6120	1015.46	9.22862		588	2299.13
2848	1184.48	4.07195		629	512.024
6479	1079.38	9.7944		581	919.743
1871	686.958	2.5322		450	255.714
2162	778.808	2.99081		410	506.926
1447	847.51	1.86397		537	325.599
2825	1043.05	4.0357		438	244.623
1913	907.948	2.59839		344	701.282
1093	425.867	1.30607		383	582.438
4055	733.156	5.97418		374	2555.54
3020	898.265	4.34302		448	476.404
1080	2401.02	1.28558		338	377.917
2297	744.005	3.20357		353	470.16
6689	1410.26	10.1254		346	426.269
6731	2879.59	10.1916		397	313.382
1774	572.345	2.37932		390	488.213
1641	1051.02	2.16972		464	188.201
1833	886.599	2.47231		377	662.102
1378	634.677	1.75523		408	3993.16
2551	795.31	3.60388		382	863.265
2179	106.238	3.0176		445	58.479
2415	977.536	3.38954		448	31.8599
849	760.289	0.921524		391	256.258
3180	1032.25	4.59518		395	893.566
972	147.067	1.11537		428	1021.65
7962	498.569	12.1316		445	767.34
2065	493.036	2.83794		486	524.455
3112	857.215	4.48801		543	293.653
4001	771.496	5.88908		378	86.1228
6893	1952.92	10.4469		420	688.963
2760	1512.26	3.93326		455	705.021
2447	781.331	3.43997		481	1215.59
2491	623.276	3.50932		457	627.199
1681	450.933	2.23276		401	526.189
3886	944.119	5.70784		466	1099.68
3101	1335	4.47068		434	272.244
7509	654.787	11.4177		432	248.679
7286	1472.98	11.0662		463	966.424
2351	436.364	3.28868		421	165.926
7360	1081.38	11.1829		410	743.511
2363	826.087	3.30759		414	1003.73
3916	1371.58	5.75512		458	2286.97
1103	369.168	1.32183		420	683.79
1389	492.048	1.77256		367	1003.82
2574	672.611	3.64012		374	370.205
3766	416.925	5.51872		463	853.191
3307	356.6	4.79533		379	317.958
3650	1858.37	5.3359		399	459.2
4317	1102.26	6.38709		376	772.391
3178	783.451	4.59203		458	2437.29
729	33.1746	0.732404		426	1877.24
1492	453.843	1.93489		370	1073.24
1942	536.165	2.64409		496	71.0556
3229	1285.85	4.6724		383	656.055
4469	443.399	6.62664		380	505.267
2774	764.138	3.95532		356	648.381
2670	658.098	3.79142		413	637.564
5615	2132.09	8.43274		502	497.633
1725	459.229	2.3021		373	3425.43
6417	1214.3	9.69669		409	842.731
784	904.12	0.819084		393	-26.2498
7090	512.979	10.7573		503	202.178
3343	880.709	4.85207		487	550.692
1880	2700.89	2.54638		380	530.229
7793	755.298	11.8653		337	1441.14
809	1071.59	0.858484		388	106.07
5934	151.912	8.93548		456	571.533
640	365.869	0.59214		378	303.093
6534	795.688	9.88108		349	1432.34
10718	1069.41	16.4751		397	561.459
1876	659.332	2.54008		403	594.467
1499	577.999	1.94592		354	315.087
2379	680.992	3.3328		479	164.394
4837	929.746	7.20661		338	673.925
758	119.388	0.778108		538	1031.74
707	498.277	0.697732		398	954.478
3027	169.455	4.35405		385	493.686
2567	455.84	3.62909		428	406.867
8009	175.47	12.2057		410	516.556
8461	120.807	12.918		426	307.477
665	161.812	0.63154		436	1042.07
2784	929.846	3.97108		411	773.644
5824	2401.77	8.76212		421	724.807
7880	536.019	12.0024		391	944.604
3074	863.37	4.42812		442	524.242
729	527.543	0.732404		475	446.152
11547	725.7	17.7816		420	270.607
1894	817.26	2.56844		427	1339.26
1558	358.681	2.03891		429	633.269
11903	893.844	18.3426		371	147.616
4259	1460.09	6.29568		378	885.321
4689	1969.04	6.97336		414	292.035
7666	819.544	11.6651		496	-7.33036
8039	366.5	12.253		428	512.919
3333	967.25	4.83631		459	344.583
2163	855.834	2.99239		526	555.235
2768	694.82	3.94587		417	626.186
666	578.707	0.633116		400	286.055
2092	578.441	2.88049		471	714.749
1820	674.383	2.45182		586	504.072
3431	678.86	4.99076		572	134.227
4351	825.769	6.44068		427	916.43
2841	553.723	4.06092		580	2210.64
3432	318.951	4.99233		394	171.157
861	1761.08	0.940436		436	581.544
3808	918.944	5.58491		535	1095.66
13605	2432.07	21.025		475	1031.16
3069	543.485	4.42024		410	1590.18
4659	475.399	6.92608		482	169.836
2304	875.865	3.2146		473	893.398
5538	799.539	8.31139		492	532.205
652	460.896	0.611052		537	163.136
2621	399.691	3.7142		542	313.551
799	310.323	0.842724		538	548.461
2691	736.225	3.82452		511	226.376
670	421.03	0.63942		616	662.84
702	1086.99	0.689852		491	1807.99
699	780.62	0.685124		442	311.898
3726	707.654	5.45568		474	2498.82
714	387.622	0.708764		508	2265.36
2147	1169.39	2.96717		485	118.562
2533	748.508	3.57551		544	578.384
1448	842.824	1.86555		521	702.924
3338	1449.5	4.84419		629	289.819
2201	636.054	3.05228		599	542.108
930	755.48	1.04918		557	373.435
2503	720.055	3.52823		497	319.656
794	633.659	0.834844		633	928.519
1752	585.362	2.34465		613	247.347
2552	758.252	3.60545		579	885.133
4699	2936.61	6.98912		587	821.679
2645	690.975	3.75202		500	441.925
693	885.004	0.675668		618	484.756
666	887.535	0.633116		615	904.883
2912	281.423	4.17281		592	399.645
648	995.679	0.604748		573	203.109
1577	151.275	2.06885		601	1186.05
5960	354.967	8.97646		566	1007.61
3762	1331.81	5.51241		592	719.572
3090	1073.27	4.45334		541	311.957
3232	758.847	4.67713		554	1516.21
4198	1338.65	6.19955		547	964.128
1539	763.606	2.00896		538	231.767
3712	1499.74	5.43361		530	919.008
693	271.185	0.675668		596	511.732
3692	859.01	5.40209		544	698.548
2345	363.391	3.27922		567	878.144
3599	14.0354	5.25552		583	611.869
3824	1012.08	5.61012		564	359.964
3423	560.235	4.97815		418	384.297
3329	702.96	4.83		422	866.13
1391	216.426	1.77572		415	298.749
1671	229.404	2.217		501	831.572
7250	587.766	11.0095		421	279.32
2959	925.175	4.24688		571	-17.3707
2677	841.355	3.80245		509	328.844
5354	1197.56	8.0214		350	-65.3687
7522	2068.44	11.4382		353	434.575
5137	1308.7	7.67941		332	410.156
2376	1124.28	3.32808		419	729.161
3351	1230.99	4.86468		392	1046.89
2654	784.272	3.7662		417	306.865
3039	805.644	4.37296		578	365.621
1779	533.064	2.3872		368	169.206
3770	1249	5.52502		423	681.228
2644	918.694	3.75044		377	260.479
1203	1206.48	1.47943		423	732.308
3216	1014.08	4.65192		414	229.191
1293	245.955	1.62127		459	532.047
1939	437.828	2.63936		397	1180
3280	1015.62	4.75278		431	52.7214
2851	1128.97	4.07668		393	64.8128
5194	1501.39	7.76924		442	502.83
2769	622.42	3.94744		388	734.683
3150	1092.56	4.5479		446	570.338
4158	1126.46	6.13651		433	305.606
2598	751.406	3.67795		401	375.684
2303	786.317	3.21303		597	466.037
2812	243.645	4.01521		370	317.932
2700	928.303	3.8387		480	583.517
5808	732.488	8.73691		463	611.14
1482	443.903	1.91913		429	1268.49
2705	919.747	3.84658		493	79.9652
4664	750.082	6.93396		388	255.681
1974	563.989	2.69452		428	548.14
2524	926.375	3.56132		409	412.439
2286	538.718	3.18624		420	805.339
1590	512.353	2.08934		390	752.224
2216	810.144	3.07592		429	763.707
1464	523.696	1.89076		391	76.1454
1825	532.858	2.4597		434	169.952
869	315.268	0.953044		393	3161.37
3734	990.339	5.46828		420	750.558
2527	727.913	3.56605		375	1947.96
4644	819.79	6.90244		423	390.708
5306	488.25	7.94576		404	500.73
1124	322.305	1.35492		402	184.352
3341	717.099	4.84892		395	528.062
1716	395.728	2.28792		422	755.424
1948	558.604	2.65355		419	2277.7
1103	280.842	1.32183		363	2790.28
2830	845.747	4.04358		379	817.308
1402	225.236	1.79305		450	689.449
3758	788.185	5.50611		378	1373.19
2799	446.344	3.99472		395	653.899
1584	462.503	2.07988		372	505.716
2264	971.097	3.15156		388	1308.8
2980	622.103	4.27998		412	451.653
2433	884.508	3.41791		428	952.753
3812	741.167	5.59121		399	98.3184
1309	1429.41	1.64648		425	1483.21
745	453.955	0.75762		399	298.279
1519	282.053	1.97744		409	990.008
1233	457.331	1.52671		419	747.674
3911	1484.14	5.74724		412	836.577
1801	53.5476	2.42188		434	64.2049
3514	868.069	5.12156		442	321.281
1552	375.037	2.02945		446	1889.16
1509	563.9	1.96168		414	6592.68
1168	456.767	1.42427		385	513.117
1669	498.753	2.21384		330	182.764
4326	3643.59	6.40128		391	379.595
2630	617.896	3.72838		382	758.487
2650	628.262	3.7599		384	311.898
3145	897.682	4.54002		382	4527.6
1523	371.492	1.98375		372	1327.51
2547	612.004	3.59757		376	676.154
2867	540.065	4.10189		367	733.178
2340	805.747	3.27134		373	765.707
4005	361.098	5.89538		388	1904.34
3302	811.03	4.78745		408	243.871
3764	612.151	5.51556		412	323.036
3971	499.822	5.8418		351	632.421
2389	6969.95	3.34856		355	807.139
2361	696.842	3.30444		439	142.956
1055	292.164	1.24618		347	419.504
2717	623.882	3.86549		437	2402.99
1311	362.113	1.64964		424	440.352
2333	178.349	3.26031		362	812.511
2367	828.671	3.31389		405	829.984
2469	898.161	3.47464		410	799.319
1750	637.681	2.3415		398	1288.57
1115	409.803	1.34074		355	897.031
1390	592.061	1.77414		407	555.536
1356	1112.94	1.72056		490	1066.08
1107	607.862	1.32813		398	2754.54
2001	481.782	2.73708		423	1529.22
2327	844.359	3.25085		499	327.361
2326	684.4	3.24928		477	1059.99
1999	320.479	2.73392		417	814.911
3645	611.377	5.32802		408	682.023
1491	450.114	1.93332		375	809.1
5060	1326.95	7.55806		424	914.633
1921	641.819	2.611		460	580.777
2126	520.421	2.93408		483	546.67
2310	855.109	3.22406		467	1020.94
3393	234.931	4.93087		406	901.804
3454	590.979	5.027		467	230.975
3231	857.745	4.67556		496	689.345
3197	438.3	4.62197		394	634.014
1824	559.488	2.45812		412	613.818
3805	730.771	5.58018		515	50.8546
2490	465.973	3.50774		424	536.448
5884	908.576	8.85668		354	575.87
2860	614.256	4.09086		460	3304.21
3351	789.395	4.86468		400	1633.52
3416	277.006	4.96712		416	342.826
1509	513.317	1.96168		507	537.291
3098	709.403	4.46595		451	369.564
1423	2104.05	1.82615		535	234.503
3094	332.435	4.45964		502	1849.31
5188	728.631	7.75979		528	687.446
2412	733.949	3.38481		469	1022.22
5490	1609.36	8.23574		560	463.277
2491	616.302	3.50932		573	804.268
11240	688.441	17.2977		602	750.788
2352	1332.67	3.29025		512	655.457
2270	674.409	3.16102		611	544.581
1520	288.829	1.97902		614	185.044
8119	2378.41	12.379		455	1037.44
7246	2596.86	11.0032		460	474.475
1422	512.829	1.82457		489	666.261
4195	727.549	6.19482		477	425.226
3842	769.93	5.63849		486	740.069
2040	632.474	2.79854		557	283.615
3188	685.429	4.60779		497	405.055
1630	700.751	2.15238		522	60.9134
8722	780.111	13.3294		521	4317.56
1869	413.256	2.52904		512	211.839
3149	593.254	4.54632		495	860.772
6836	852.416	10.357		500	453.311
2148	581.118	2.96875		540	1397.57
675	380.184	0.6473		520	1316.91
5955	1987.9	8.96858		601	868.376
2740	919.756	3.90174		587	1706.85
2382	643.586	3.33753		538	668.736
4469	967.514	6.62664		546	475.713
4831	1039.15	7.19716		600	444.856
2317	830.627	3.23509		601	903.171
4810	1008.85	7.16406		350	587.726
6233	636.61	9.40671		352	1188.23
5435	1092.88	8.14906		464	-20.1436
6452	564.813	9.75185		445	1033.57
5324	1048.68	7.97412		359	1083.58
3736	936.866	5.47144		428	-27.0496
1341	506.565	1.69692		451	695.486
2179	804.941	3.0176		407	432.515
2964	687.052	4.25476		420	279.003
1246	2511.04	1.5472		440	485.552
8718	7577.24	13.3231		404	965.46
1282	341.18	1.60393		440	345.548
2697	1199.67	3.83397		455	10.4429
2847	812.483	4.07037		373	490.226
2165	884.267	2.99554		510	4157.48
3783	905.148	5.54551		430	290.856
2292	713.621	3.19569		474	148.178
3404	767.492	4.9482		458	386.692
2356	807.078	3.29656		427	14.2684
2344	789.416	3.27764		415	210.938
2746	750.995	3.9112		538	313.339
3423	1543.42	4.97815		444	69.2751
6992	846.83	10.6029		521	704.27
2754	741.3	3.9238		475	472.528
2082	544.539	2.86473		464	884.406
3879	218.023	5.6968		513	125.535
2805	615.43	4.00418		441	173.314
8935	638.091	13.6651		444	471.437
2621	910.491	3.7142		403	298.708
2333	705.186	3.26031		431	-161.589
4642	1990.12	6.89929		455	403.59
2673	591.361	3.79615		501	235.928
15002	276.053	23.2267		472	379.125
7835	867.685	11.9315		460	801.718
888	1798.37	0.982988		452	148.608
3303	264.047	4.78903		425	546.118
3283	847.872	4.75751		430	877.622
5616	1302.13	8.43432		618	347.839
2395	145.024	3.35802		481	752.991
8988	699.966	13.7486		459	610.657
1502	441.993	1.95065		416	221.976
3559	675.226	5.19248		428	557.753
738	534.583	0.746588		434	-42.0044
1828	433.017	2.46443		478	480.585
2639	1106.41	3.74256		387	441.908
5392	196.114	8.08129		446	355.685
13366	545.91	20.6483		425	36.2466
2335	635.084	3.26346		427	708.524
671	831.648	0.640996		536	623.287
1093	472.959	1.30607		524	40.4801
847	818.773	0.918372		522	655.659
1439	580.079	1.85136		382	4673.15
6771	1129.58	10.2546		492	833.009
6188	1061.8	9.33579		471	7.55545
2300	637.999	3.2083		417	450.072
779	221.483	0.811204		544	235.754
2000	388.343	2.7355		507	47.4242
889	169.081	0.984564		492	415.468
2143	754.25	2.96087		482	606.704
3500	956.749	5.0995		400	560.663
3205	859.94	4.63458		484	1885.26
5233	551.89	7.83071		516	671.191
711	450.239	0.704036		508	553.239
2811	897.653	4.01364		498	565.545
658	471.528	0.620508		567	55.8552
4502	1501.91	6.67865		441	992.612
1439	3944	1.85136		503	671.859
3798	898.182	5.56915		433	670.385
747	572.614	0.760772		440	577.298
3313	675.289	4.80479		500	1220
1057	52.7168	1.24933		568	581.657
4208	960.116	6.21531		457	455.81
4392	1222.49	6.50529		461	682.449
1380	69.0791	1.75838		445	963.372
835	699.81	0.89946		528	631.002
3779	533.195	5.5392		461	2681.26
763	962.336	0.785988		543	-16.8668
668	450.471	0.636268		420	-5.08272
4409	1081	6.53208		428	957.885
912	308.161	1.02081		573	405.985
8387	866.572	12.8014		489	1790.86
830	590.901	0.89158		467	691.291
9604	962.345	14.7194		440	942.233
5011	845.002	7.48084		599	518.015
3111	759.642	4.48644		496	3732.51
1942	586.484	2.64409		464	1782.63
1674	520.206	2.22172		522	320.081
715	359.823	0.71034		481	328.458
794	1530.13	0.834844		485	592.927
1362	593.747	1.73001		463	294.761
725	2820.26	0.7261		542	566.889
1995	766.065	2.72762		477	573.732
2912	264.87	4.17281		496	413.803
853	1346.97	0.927828		416	452.915
5471	488.781	8.2058		524	346.162
1535	397.362	2.00266		459	1112.85
705	658.682	0.69458		510	838.481
1763	191.357	2.36199		471	626.225
803	1845.21	0.849028		536	2054.46
3068	959.857	4.41867		456	1083.61
3119	898.803	4.49904		426	142.949
3955	1490.81	5.81658		463	561.95
1574	370.253	2.06412		533	912.617
3685	915.926	5.39106		494	338.744
671	781.403	0.640996		524	1159.96
9386	715.363	14.3758		554	504.354
855	564.427	0.93098		531	263.034
7322	1427.77	11.123		476	663.86
6342	1210.93	9.57849		367	14.7568
2575	758.272	3.6417		404	401.131
1179	449.742	1.4416		530	439.957
642	733.147	0.595292		558	660.173
2190	859.678	3.03494		508	384.883
3367	1088.91	4.88989		422	116.733
2971	634.459	4.2658		618	1038.04
1295	1888.9	1.62442		581	774.226
705	2126.85	0.69458		612	398.823
709	819.812	0.700884		530	120.473
708	1170.75	0.699308		545	769.814
2225	897.977	3.0901		560	397.409
667	388.048	0.634692		488	172.005
669	2853.84	0.637844		478	584.429
1491	836.124	1.93332		519	65.5618
1539	177.398	2.00896		580	146.807
3445	627.507	5.01282		519	523.139
1238	557.019	1.53459		560	378.911
2020	761.661	2.76702		521	244.779
648	304.468	0.604748		447	869.878
811	1302.8	0.861636		509	271.339
1358	333.462	1.72371		463	306.616
3051	858.816	4.39188		435	542.898
860	644.498	0.93886		501	1124.05
3161	874.726	4.56524		531	1347
4645	1319.42	6.90402		518	195.955
1338	319.15	1.69219		409	3178.51
16101	1791.96	24.9587		540	673.257
2727	1064.95	3.88125		445	797.905
2729	846.743	3.8844		510	507.597
1273	403.313	1.58975		489	497.636
2203	840.822	3.05543		543	720.809
2095	851.343	2.88522		487	298.781
2645	1085.39	3.75202		519	665.881
3153	910.039	4.55263		566	638.133
3900	340.771	5.7299		569	782.496
5369	604.068	8.04504		522	550.917
3476	980.09	5.06168		487	2773.47
2615	655.314	3.70474		584	198.728
1535	528.804	2.00266		606	49.0081
4305	1389.47	6.36818		486	480.119
1448	663.042	1.86555		491	273.119
6516	1214.73	9.85272		549	539.545
2420	568.098	3.39742		501	173.618
683	506.101	0.659908		471	645.216
2874	647.159	4.11292		440	445.322
3693	637.493	5.40367		475	184.999
5155	830.151	7.70778		458	126.51
3111	556.533	4.48644		511	802.228
2169	706.457	3.00184		490	902.509
12490	3171.19	19.2677		569	655.701
4243	208.515	6.27047		600	830.588
3163	809.296	4.56839		587	107.44
2738	767.536	3.89859		429	2176.4
1645	461.039	2.17602		345	-53.9515
2797	663.912	3.99157		436	1053.5
1153	372.971	1.40063		409	399.992
1536	408.917	2.00424		421	1022.53
4278	1178.08	6.32563		349	425.242
5098	1151.97	7.61795		378	780.12
3641	186.868	5.32172		394	737.041
3638	756.526	5.31699		373	885.23
1949	514.288	2.65512		502	1350.29
1951	559.273	2.65828		391	-41.4107
3361	814.54	4.88044		507	905.752
2002	519.771	2.73865		445	266.09
1771	770.618	2.3746		433	717.91
3565	967.792	5.20194		425	3858.94
3098	810.395	4.46595		393	457.134
3609	717.52	5.27128		348	484.124
3541	883.358	5.16412		414	65.8488
2169	464.798	3.00184		358	550.361
3883	708.137	5.70311		409	330.645
1671	546.078	2.217		380	118.283
4020	1010.48	5.91902		341	247.84
5403	814.957	8.09863		423	334.332
2950	680.854	4.2327		501	915.282
1327	317.095	1.67485		414	294.198
3915	1243.33	5.75354		414	296.758
4745	1011.08	7.06162		416	206.113
2123	702.331	2.92935		451	3358.96
2840	727.601	4.05934		431	601.304
2682	733.772	3.81033		372	399.654
15786	909.105	24.4622		471	2945.9
2216	513.136	3.07592		398	29.8636
3538	933.119	5.15939		490	209.15
1304	408.274	1.6386		426	904.256
2203	775.666	3.05543		374	63.8663
1785	705.057	2.39666		496	757.966
1073	278.468	1.27455		381	662.58
2498	788.37	3.52035		440	1224.7
1949	1051.35	2.65512		364	376.271
4364	2216.58	6.46116		384	503.773
1773	693.809	2.37775		386	498.811
1079	449.52	1.284		389	298.124
1027	543.095	1.20205		386	686.736
1359	478.234	1.72528		338	195.601
1899	522.269	2.57632		469	955.298
2818	102.171	4.02467		397	610.938
2478	1034.31	3.48883		356	579.25
1453	424.728	1.87343		388	520.461
3962	648.753	5.82761		356	398.432
2266	574.246	3.15472		417	899.381
1631	446.379	2.15396		395	795.362
2603	113.764	3.68583		421	681.659
4239	1251.02	6.26416		349	1246.45
1408	520.524	1.80251		393	701.382
2979	628.274	4.2784		415	146.112
3053	792.281	4.39503		418	3248.03
3587	1417.29	5.23661		514	22.3265
5446	597.801	8.1664		419	553.844
2136	773.965	2.94984		361	327.213
4506	333.568	6.68496		352	736.188
4080	757.571	6.01358		425	628.728
1125	556.99	1.3565		456	787.075
2584	336.356	3.65588		415	790.286
2663	687.634	3.78039		418	289.059
2748	963.392	3.91435		409	1094.19
1730	415.283	2.30998		315	737.36
2438	822.468	3.42579		350	576.04
1241	802.685	1.53932		444	440.191
3763	1175.22	5.51399		358	959.105
2430	620.583	3.41318		350	541.575
3289	699.014	4.76696		381	929.379
686	8605.41	0.664636		459	459.644
4225	996.43	6.2421		404	2141.55
4473	994.355	6.63295		410	881.969
1788	503.913	2.40139		440	1417.11
5324	1281.59	7.97412		388	148.908
4423	1999.73	6.55415		414	806.388
1454	396.193	1.875		388	129.39
3289	549.489	4.76696		430	927.287
7490	930.973	11.3877		391	546.542
3214	916.625	4.64876		366	1001.34
2193	635.97	3.03967		425	670.243
5099	604.625	7.61952		408	528.57
10803	1476.43	16.609		399	1814.57
2533	564.89	3.57551		463	467.208
2130	627.782	2.94038		391	1718.09
5597	760.98	8.40437		396	986.905
4039	729.059	5.94896		452	595.208
6143	505.636	9.26487		555	516.618
5268	1707.74	7.88587		533	255.802
3684	856.238	5.38948		492	160.778
675	784.03	0.6473		506	244.046
4964	1036.83	7.40676		541	561.321
3289	869.711	4.76696		401	493.087
729	314.476	0.732404		520	-27.5286
1669	493.967	2.21384		531	468.675
4506	818.839	6.68496		556	4125.19
2354	560.556	3.2934		494	3450.56
11339	564.249	17.4538		540	1195.62
2441	744.606	3.43052		507	1139.1
2813	808.499	4.01679		582	351.863
2534	708.652	3.57708		517	570.082
2524	592.753	3.56132		581	322.553
3803	760.925	5.57703		471	157.384
3435	297.507	4.99706		606	7.99268
675	943.717	0.6473		613	491.652
2457	939.266	3.45573		566	136.453
4383	983.949	6.49111		540	856.755
3468	839.182	5.04907		619	802.477
662	707.768	0.626812		550	943.79
2758	1240.02	3.93011		509	186.167
2167	317.961	2.99869		493	361.418
4097	1646.62	6.04037		474	343.76
4243	1409.69	6.27047		515	163.528
2733	701.277	3.89071		458	1401.11
4042	1085.76	5.95369		469	487.807
2757	796.091	3.92853		631	663.888
7219	738.905	10.9606		552	4827.5
721	2432.04	0.719796		558	1032.89
2564	616.11	3.62436		628	344.638
3185	733.796	4.60306		632	978.302
4419	919.063	6.54784		605	776.277
783	713.523	0.817508		539	767.149
1961	380.279	2.67404		542	407.476
7280	812.497	11.0568		566	-3.8996
1247	613.738	1.54877		619	274.929
660	671.994	0.62366		547	418.862
6298	902.151	9.50915		523	727.943
4221	869.805	6.2358		498	551.782
717	835.325	0.713492		528	700.169
2141	1075.12	2.95772		517	4.44512
646	587.809	0.601596		488	617.234
10988	620.986	16.9006		501	485.051
5450	1550.54	8.1727		364	339.479
651	538.769	0.609476		375	17.2021
7127	1643.8	10.8157		372	237.907
3050	1251.55	4.3903		337	807.335
2069	680.931	2.84424		333	326.705
671	677.294	0.640996		390	388.483
1430	306.799	1.83718		471	1503.92
2924	798.794	4.19172		387	223.012
2740	643.726	3.90174		460	1004.77
1646	453.937	2.1776		376	749.825
2356	680.505	3.29656		424	871.905
3356	1032.11	4.87256		492	438.721
1861	532.031	2.51644		484	369.614
752	1715.25	0.768652		530	615.025
6074	800.911	9.15612		439	809.31
2074	684.779	2.85212		438	442.931
3736	390.885	5.47144		389	526.59
744	385.941	0.756044		571	772.441
14677	395.182	22.7145		536	373.236
1747	558.2	2.33677		377	2085.72
6659	413.413	10.0781		411	985.587
5726	592.966	8.60768		473	956.016
10294	722.86	15.8068		496	770.97
736	484.497	0.743436		484	526.778
875	1465.49	0.9625		434	407.817
727	2421.88	0.729252		435	240.183
652	545.674	0.611052		399	569.148
4738	743.661	7.05059		566	2875.27
714	774.031	0.708764		596	393.254
5840	754.052	8.78734		505	986.594
10853	1545.63	16.6878		409	547.736
3062	827.168	4.40921		369	328.774
646	693.902	0.601596		373	-60.6476
7922	734.439	12.0686		376	522.23
3184	796.255	4.60148		424	590.419
1204	227.085	1.481		379	3916.89
4403	1113.97	6.52263		382	177.844
10350	1280.17	15.8951		377	823.123
2822	687.676	4.03097		442	677.193
913	3005.08	1.02239		389	423.452
2722	866.957	3.87337		500	1029.34
914	705.127	1.02396		487	264.5
4798	397.879	7.14515		431	118.07
923	940.132	1.03815		409	279.344
1462	988.288	1.88761		437	1045.08
2539	589.181	3.58496		443	898.032
11253	491.831	17.3182		477	607.805
880	166.291	0.97038		500	310.484
4549	585.569	6.75272		429	3474.71
4339	1161.5	6.42176		423	839.428
3569	567.424	5.20824		416	721.015
2040	1275.13	2.79854		518	389.944
913	1322.25	1.02239		486	256.598
683	145.733	0.659908		491	1229.66
650	771.551	0.6079		436	146.8
6308	680.409	9.52491		428	1493.37
2614	750.872	3.70316		488	553.086
1181	271.266	1.44476		360	603.389
2238	792.111	3.11059		555	280.306
10518	548.443	16.1599		489	196.804
14563	1066.76	22.5348		452	49.9054
1678	1105.68	2.22803		402	975.603
2631	386.418	3.72996		400	487.332
1174	974.361	1.43372		366	597.298
1833	600.111	2.47231		384	299.323
3142	460.04	4.53529		431	1189.03
2703	721.334	3.84343		442	288.809
2768	728.449	3.94587		491	619.778
1361	394.037	1.72844		426	38.5136
4041	532.089	5.95212		436	2689.52
1261	557.963	1.57084		389	952.761
3665	547.371	5.35954		394	454.124
843	313.087	0.912068		392	839.136
654	935.568	0.614204		528	589.517
3013	1004.71	4.33199		411	235.127
2622	1370.38	3.71577		417	906.906
759	451.725	0.779684		408	76.0531
5601	1482.7	8.41068		400	601.898
4595	2036.09	6.82522		485	506.614
2457	249.921	3.45573		401	540.529
2239	789.557	3.11216		368	2.12681
2816	1040.07	4.02152		404	243.584
5191	536.278	7.76452		384	76.0236
2228	800.003	3.09483		356	393.478
3142	1166.34	4.53529		434	536.803
2479	716.797	3.4904		368	592.823
3173	1099.27	4.58415		418	405.014
1802	481.689	2.42345		430	832.718
2446	1091.2	3.4384		392	770.797
2870	1797.37	4.10662		390	3252.19
1469	649.709	1.89864		356	443.262
2311	726.624	3.22564		399	253.004
3924	507.778	5.76772		380	450.467
2138	550.347	2.95299		368	330.95
2889	788.561	4.13656		467	766.968
1730	311.572	2.30998		391	194.735
1079	683.312	1.284		474	75.7875
1979	507.966	2.7024		484	292.019
3574	901.686	5.21612		422	800.594
2328	824.08	3.25243		352	3791.08
2826	1006.56	4.03728		405	2128.77
2245	651.08	3.12162		432	584.425
3381	735.364	4.91196		450	1002.73
1472	576.531	1.90337		354	848.79
717	1665.11	0.713492		411	718.276
2825	889.586	4.0357		353	169.874
2652	851.848	3.76305		345	521.901
2862	790.774	4.09401		348	191.429
1654	512.688	2.1902		362	304.448
3105	736.983	4.47698		386	588.794
4174	888.387	6.16172		338	1019.93
1839	595.633	2.48176		344	417.223
2987	908.293	4.29101		309	956.143
1245	130.042	1.54562		359	140.083
718	459.849	0.715068		531	702.147
1585	470.983	2.08146		448	646.506
661	205.463	0.625236		387	458.481
1882	672.772	2.54953		484	82.6736
3184	792.51	4.60148		376	596.237
1135	401.526	1.37226		399	5148.13
3162	891.848	4.56681		360	42.6852
1494	794.48	1.93804		426	727.672
3800	1140.54	5.5723		544	333.163
2420	684.309	3.39742		460	638.128
3099	515.767	4.46752		445	524.808
2460	682.484	3.46046		416	276.774
12879	956.269	19.8808		402	161.924
2692	971.101	3.82609		575	446.969
2794	989.901	3.98684		604	368.555
1518	269.884	1.97587		476	277.791
2064	263.54	2.83636		480	74.1328
2193	847.898	3.03967		586	47.3275
2950	682.098	4.2327		522	143.657
1024	393.713	1.19732		502	610.528
3674	934.671	5.37372		567	908.051
3045	812.115	4.38242		534	599.483
2380	476.843	3.33438		468	581.21
3358	789.196	4.87571		482	405.172
786	124.953	0.822236		506	327.66
1922	556.987	2.61257		586	267.685
3087	821.585	4.44861		567	661.09
2537	811.069	3.58181		586	233.094
2091	546.498	2.87892		594	262.543
1841	639.696	2.48492		574	704.549
1065	851.725	1.26194		615	414.494
2186	855.444	3.02864		629	119.333
1488	353.634	1.92859		547	339.893
809	455.515	0.858484		613	203.472
2376	655.14	3.32808		468	332.822
2299	881.769	3.20672		599	377.807
2188	841.12	3.03179		575	493.866
4333	1356.63	6.41231		630	318.626
1357	798.873	1.72213		572	458.744
2341	714.947	3.27292		512	745.912
3906	1350.1	5.73936		534	1342.9
1169	488.077	1.42584		464	709.709
3296	769.775	4.778		561	1683.59
2509	697.74	3.53768		475	647.187
3793	1395.84	5.56127		479	516.083
3230	751.983	4.67398		557	365.34
3344	926.005	4.85364		474	257.222
5209	1044.49	7.79288		422	390.7
653	3784.46	0.612628		569	336.657
4256	985.31	6.29096		491	128.413
2973	837.214	4.26895		358	457.586
2240	674.149	3.11374		380	67.6203
1050	83.4088	1.2383		474	116.578
1226	-207.893	1.51568		383	1981.99
[truncated: 4,644 more rows]

## Sheet: pAOXalphaeGFP 2 copy
pAOXaeGFP1 (2 copy)
(98.3% of single cells have intracellular GFP; 60.1% of single cells are secreting GFP; cut-off threshold for secreted GFP = 240)
eGFP secreting single cells				Non-secreting single cells
Median Fluorescent Intensity (Secreted GFP)	Median fluorescent Intensity (Intracellular GFP, compensated)	eGFP secretion rate [ng/mL/h]		Median Fluorescent Intensity (Secreted GFP)	Median fluorescent Intensity (Intracellular GFP, compensated)
545	527.13	0.65063		210	239.88
318	1059.94	0.202532		205	372.79
287	813.62	0.141338		175	257.02
442	780.5	0.447308		168	998.44
418	811.48	0.399932		183	324.27
343	1022.36	0.251882		217	416.64
322	312.1	0.210428		195	747.04
345	701.94	0.25583		202	374.93
256	465.54	0.080144		227	510.97
275	116.75	0.11765		199	376.96
344	979.75	0.253856		196	657.36
534	633.71	0.628916		238	621.08
294	300.13	0.155156		195	749.35
406	936.25	0.376244		177	297.18
466	481.12	0.494684		232	783.68
464	302.61	0.490736		227	1267.55
263	393.78	0.093962		215	829.13
254	806.84	0.076196		206	1018.1
362	1081.4	0.289388		222	1001.98
365	571.48	0.29531		237	907.24
249	378.12	0.066326		219	199.75
339	1305.04	0.243986		209	520.94
481	1000.58	0.524294		210	458.3
328	264.29	0.222272		158	185.45
530	180.21	0.62102		216	219.31
297	794.77	0.161078		198	778.89
277	502.28	0.121598		225	302.2
498	464.65	0.557852		224	320.51
358	270.44	0.281492		226	1118.52
254	337.64	0.076196		200	668.02
250	476.31	0.0683		211	1532.32
244	896.08	0.056456		213	2334.09
451	810.19	0.465074		221	508.35
281	2777	0.129494		232	662.71
389	174.41	0.342686		222	400.42
305	363.48	0.17687		214	588.39
316	200.5	0.198584		209	567.21
341	233.07	0.247934		226	903.93
298	744.33	0.163052		218	1151.75
281	1004.24	0.129494		198	1307.12
675	526.59	0.90725		220	353.62
335	675.27	0.23609		231	474.97
354	861.31	0.273596		206	712.06
241	262.06	0.050534		214	169.8
375	593.5	0.31505		210	735.05
327	635.06	0.220298		203	495.98
241	1157.06	0.050534		225	550.84
245	904.61	0.05843		213	439.81
444	584.36	0.451256		237	115.18
292	433.01	0.151208		213	421.15
251	510.96	0.070274		199	375.67
367	560.76	0.299258		220	291.93
372	351.43	0.309128		223	309.99
241	388.36	0.050534		191	487.68
265	702.56	0.09791		217	327.91
278	754.76	0.123572		190	597.15
417	173.19	0.397958		197	545.69
373	207.67	0.311102		200	239.9
264	544.95	0.095936		228	975.03
530	1156.06	0.62102		204	728.65
419	866.1	0.401906		198	422.69
320	405.18	0.20648		221	342.23
304	706.61	0.174896		194	832.12
768	1056.4	1.09083		239	626.19
331	852.56	0.228194		220	526.29
265	487.19	0.09791		224	392.62
329	1175.79	0.224246		233	359.79
273	1029.79	0.113702		223	648.2
241	1084.13	0.050534		233	423.64
310	716.85	0.18674		213	310.93
392	593.99	0.348608		206	335.12
253	219.1	0.074222		205	118.09
281	870.57	0.129494		224	539.55
310	1237.24	0.18674		216	807.72
278	794.88	0.123572		221	669.17
401	802.36	0.366374		214	618.82
345	731.67	0.25583		208	212.6
320	229.72	0.20648		224	317.3
245	834.56	0.05843		218	385.32
342	619.67	0.249908		234	282.78
507	1350.52	0.575618		177	273.55
581	454.94	0.721694		224	378.53
645	1376.8	0.84803		221	241.3
397	1008.71	0.358478		225	228.42
251	428.47	0.070274		238	375.7
428	911.56	0.419672		231	945.55
463	621.02	0.488762		232	905.21
476	532.13	0.514424		194	308.69
554	1011.9	0.668396		213	817.64
343	868.03	0.251882		212	491.56
617	769.85	0.792758		211	667.49
253	262.64	0.074222		239	1507.47
251	1085.93	0.070274		209	351.1
324	206.31	0.214376		228	1154.98
263	1181.61	0.093962		237	1807.89
341	517.54	0.247934		227	4805.74
320	722.69	0.20648		202	342.2
311	580.74	0.188714		228	332.23
283	647.54	0.133442		229	593.03
870	899.98	1.29218		201	564.03
709	1472.92	0.974366		222	452.28
418	397.32	0.399932		238	752.8
794	150.8	1.14216		215	285.48
550	1059.16	0.6605		238	339.83
300	444.37	0.167		233	981.19
400	725.87	0.3644		237	539.78
277	263.1	0.121598		233	392.64
299	353.59	0.165026		212	431.42
482	637.43	0.526268		238	933.93
283	339.42	0.133442		238	860.57
380	395.93	0.32492		228	1335.11
358	345.65	0.281492		233	361.32
310	1157.65	0.18674		223	273.46
326	1210.57	0.218324		224	173.3
267	558.31	0.101858		227	673.63
307	446.53	0.180818		210	220.17
276	603.11	0.119624		209	162.45
342	1393.8	0.249908		235	476.48
334	500.45	0.234116		224	249.9
372	588.65	0.309128		206	411.54
242	185.7	0.052508		232	432.66
241	226.02	0.050534		227	229.37
241	523.62	0.050534		224	2035.3
333	507.6	0.232142		239	261.96
278	839.26	0.123572		211	1073.05
334	691.81	0.234116		216	8630.08
261	410.27	0.090014		240	446.11
323	648.29	0.212402		232	289.48
436	438.98	0.435464		219	725.31
279	464.67	0.125546		230	259.42
313	482.38	0.192662		226	322.04
382	445.81	0.328868		226	317.54
304	806.61	0.174896		227	279.35
312	127.56	0.190688		237	521.75
276	408.2	0.119624		236	420.8
356	493.17	0.277544		240	649.12
267	335.32	0.101858		200	321.56
242	1308.52	0.052508		225	1358.52
243	673.46	0.054482		200	11089.9
526	826.1	0.613124		225	978.92
367	748.17	0.299258		222	724.5
264	298.98	0.095936		218	592.81
257	369.72	0.082118		222	853.21
313	523.58	0.192662		232	243.15
378	517.76	0.320972		235	370.11
453	103.4	0.469022		227	176.89
259	759	0.086066		234	173.96
497	849.97	0.555878		229	1149.55
261	648.64	0.090014		235	107.15
535	502.84	0.63089		231	1230.18
248	222.18	0.064352		233	344.27
261	490.06	0.090014		227	1698.75
259	572.02	0.086066		240	1136.61
516	869.8	0.593384		206	2734.53
575	960.61	0.70985		217	639.6
291	594.43	0.149234		225	294.29
309	894.4	0.184766		226	532.42
446	520.29	0.455204		191	2029.8
373	733.85	0.311102		235	791.52
257	825.99	0.082118		204	284.69
295	981.69	0.15713		200	683.08
558	219.07	0.676292		216	743.13
352	778.4	0.269648		213	112.36
414	710.47	0.392036		233	641.44
400	657.22	0.3644		225	211.86
639	1225.87	0.836186		225	541.92
271	284.98	0.109754		234	733.13
403	772.17	0.370322		204	879.19
435	1919.54	0.43349		221	1362.73
353	765	0.271622		208	750.27
309	787.87	0.184766		235	1052.59
434	840.06	0.431516		235	613.17
472	572.8	0.506528		207	699.28
406	691.53	0.376244		204	478.27
597	449.73	0.753278		211	258.59
405	770.1	0.37427		234	266.48
899	651.53	1.34943		212	727.97
523	313.95	0.607202		228	719.33
241	663.57	0.050534		216	1176.29
340	716.56	0.24596		222	644.62
288	478.52	0.143312		222	911.45
713	156.14	0.982262		232	653.1
464	984.83	0.490736		230	322.97
310	255.8	0.18674		237	674.03
299	223.33	0.165026		214	1035.23
249	1142.08	0.066326		233	796.06
300	997.92	0.167		224	650.49
398	712.24	0.360452		205	800.4
338	749.06	0.242012		230	1105.31
504	218.18	0.569696		226	607.04
380	312.99	0.32492		221	3761.19
479	437.72	0.520346		209	941.24
449	439.42	0.461126		219	1120.71
371	830.36	0.307154		217	679.08
252	236.65	0.072248		215	661.66
313	441.74	0.192662		227	459.46
248	514.3	0.064352		213	278.81
290	303.66	0.14726		230	538.39
427	419.88	0.417698		239	577.19
525	1624.51	0.61115		223	1358.68
367	1050.93	0.299258		236	625.18
323	518.31	0.212402		218	574.71
482	628.31	0.526268		226	302.77
289	586.21	0.145286		224	287.44
266	766.27	0.099884		201	601.2
385	327.83	0.33479		219	1778.86
630	957.77	0.81842		213	137.91
311	138.65	0.188714		231	346.53
290	444.64	0.14726		231	283.16
277	232.94	0.121598		223	515.71
243	1370.45	0.054482		205	571.79
380	580.78	0.32492		188	655.37
271	331.17	0.109754		208	445.09
286	716.19	0.139364		213	607.18
420	432.62	0.40388		218	682.96
317	489.79	0.200558		203	931.94
441	1576.95	0.445334		225	430.29
295	226.36	0.15713		219	1007.64
247	2449.67	0.062378		228	1169.19
322	922.71	0.210428		185	3783.73
352	911.92	0.269648		206	1990.48
520	1968.48	0.60128		208	300.28
772	1298.55	1.09873		226	129.32
751	476.8	1.05727		213	676.26
311	335.81	0.188714		201	377.72
292	349.91	0.151208		193	1415.52
342	1013.47	0.249908		207	201.75
481	934.96	0.524294		196	401.93
588	265.02	0.735512		208	844.11
340	697.79	0.24596		239	504.39
370	594.93	0.30518		219	577.69
271	947.24	0.109754		206	631.64
277	714.81	0.121598		237	550.25
275	628.42	0.11765		191	909.12
255	146.71	0.07817		233	627.48
365	381.15	0.29531		199	885.69
791	481.67	1.13623		208	5053.06
470	1251.26	0.50258		216	225.85
535	978.55	0.63089		211	1703.54
345	750.89	0.25583		215	371.14
249	728.41	0.066326		224	553.51
366	379.31	0.297284		231	358.78
304	477.62	0.174896		194	376.04
265	421.23	0.09791		204	533.87
307	583.1	0.180818		191	214.87
299	688.64	0.165026		196	494.17
392	573.81	0.348608		236	1110.54
619	933.33	0.796706		226	881.85
580	811.25	0.71972		224	465.77
596	1079.58	0.751304		228	661.36
280	1105.35	0.12752		201	311.16
823	1131.5	1.1994		227	329.93
369	364.53	0.303206		210	5352.72
241	305.06	0.050534		206	689
409	566.41	0.382166		187	977.24
246	615.87	0.060404		218	356.05
662	311.85	0.881588		202	849.95
358	1166.73	0.281492		214	594.32
329	314.15	0.224246		217	539.88
280	149.35	0.12752		205	744.03
384	721.24	0.332816		217	1438.12
344	161.01	0.253856		234	330.78
265	1231.83	0.09791		217	410.03
438	840.14	0.439412		191	6013.83
293	635.81	0.153182		215	880.64
353	930.54	0.271622		184	379.72
333	1309.14	0.232142		194	250.69
375	937.79	0.31505		192	11617.5
293	843	0.153182		206	526.46
344	294.6	0.253856		218	289.2
241	274.32	0.050534		228	753.92
372	571.81	0.309128		240	777.92
422	729.07	0.407828		189	515.14
791	301.73	1.13623		199	489.98
344	800.99	0.253856		218	7689.02
413	858.8	0.390062		210	638.9
802	627.4	1.15795		214	203.07
276	498.88	0.119624		205	779.61
399	743.19	0.362426		202	233.02
504	907.86	0.569696		201	715.05
245	1079.32	0.05843		162	347.26
1193	665.78	1.92978		218	579.36
460	1823.45	0.48284		208	566.76
750	512.09	1.0553		182	720.33
310	489.02	0.18674		206	385.96
363	510.18	0.291362		188	470.08
258	769.77	0.084092		198	1132.91
244	653.92	0.056456		211	761.79
325	290.54	0.21635		240	119.63
251	912.58	0.070274		205	156.28
262	120.13	0.091988		231	677.66
412	712.48	0.388088		192	210.14
418	996.6	0.399932		194	1222.48
489	1168.72	0.540086		194	673.78
243	12565.6	0.054482		218	563.35
281	675.89	0.129494		224	183.4
284	953.24	0.135416		193	814.07
560	1004.77	0.68024		186	729.49
264	791.64	0.095936		182	640.49
403	882.71	0.370322		186	539.25
254	395.75	0.076196		184	636.53
469	1451.77	0.500606		190	230.16
316	335.34	0.198584		214	635.77
346	989.13	0.257804		213	766.67
258	272.59	0.084092		190	1145.58
250	816.35	0.0683		201	816.11
477	900.89	0.516398		225	444.19
262	207.61	0.091988		187	2893.01
355	741.83	0.27557		237	746.73
679	497.4	0.915146		210	759.63
281	399.3	0.129494		191	408.78
410	517.6	0.38414		185	215.72
335	722.97	0.23609		236	1081.88
249	1065.86	0.066326		228	636.35
321	819.65	0.208454		240	753.22
581	1658.29	0.721694		206	946.05
264	189.96	0.095936		205	839.33
405	1067.81	0.37427		182	335.11
262	216.62	0.091988		216	730.82
271	654.21	0.109754		189	274.85
281	657.82	0.129494		182	100.32
322	574.02	0.210428		196	139.14
365	601.7	0.29531		175	1841.83
325	1595.99	0.21635		188	937.86
433	986.43	0.429542		201	347.02
324	300.44	0.214376		183	1186.75
241	718.67	0.050534		213	1044.21
522	765.02	0.605228		183	281.97
256	467.53	0.080144		173	512.91
311	577	0.188714		173	563.95
369	757.63	0.303206		216	789.94
358	640.89	0.281492		205	673.89
292	476.23	0.151208		200	435.04
268	341.31	0.103832		226	344.11
589	1008.91	0.737486		202	346.31
336	924.09	0.238064		224	643.26
299	747.02	0.165026		205	369.23
251	390.39	0.070274		237	414.87
570	1219.11	0.69998		160	465.3
241	675.05	0.050534		238	947.29
262	713.96	0.091988		182	794.21
255	880.96	0.07817		236	1227.25
242	316.92	0.052508		169	329.7
337	1012	0.240038		231	812.92
251	1162.14	0.070274		240	742.56
249	792.94	0.066326		240	1188.33
258	517.73	0.084092		222	852.8
254	353.52	0.076196		176	601.11
499	1210.21	0.559826		182	914.07
255	2439.36	0.07817		240	539.06
574	686.65	0.707876		238	646.27
479	783.47	0.520346		195	246.18
381	950.25	0.326894		186	1019.82
249	1101.01	0.066326		192	625.88
262	565.23	0.091988		218	909.52
293	530.63	0.153182		176	526.65
555	671.05	0.67037		202	337.31
413	669.67	0.390062		204	971.71
405	502.63	0.37427		174	372.51
676	884.85	0.909224		176	1842.4
538	434.33	0.636812		182	5717.84
356	1077.35	0.277544		196	160.59
261	727.89	0.090014		192	664.89
493	550.92	0.547982		218	251.74
336	866.82	0.238064		207	1165.19
291	696.27	0.149234		220	544.92
335	864.32	0.23609		186	317.23
304	1185.19	0.174896		220	638.33
248	437.44	0.064352		192	732.46
269	258.71	0.105806		203	143.29
478	1104.06	0.518372		196	666.75
385	1071.27	0.33479		213	463.85
243	450.03	0.054482		221	499.77
262	488.98	0.091988		214	272.25
412	825.81	0.388088		199	303.73
457	653.43	0.476918		229	7834.94
726	2153.41	1.00792		206	657.25
392	782.71	0.348608		208	712.96
345	953.15	0.25583		220	210.76
343	952.83	0.251882		207	945.21
556	429.35	0.672344		238	790.71
535	1221.51	0.63089		201	341.23
288	268.81	0.143312		209	304.96
273	447.49	0.113702		208	839.25
368	279.56	0.301232		213	126.12
293	691.09	0.153182		238	411.09
244	651.68	0.056456		215	1139.27
265	331.96	0.09791		206	315.77
322	559.98	0.210428		208	1274.77
433	552.37	0.429542		225	228.86
345	612.11	0.25583		205	648.2
347	961.76	0.259778		217	608.01
365	1147.06	0.29531		205	150.99
347	707.8	0.259778		222	383.03
418	671.87	0.399932		219	633.8
241	850.2	0.050534		210	678.52
377	704.23	0.318998		214	720.72
247	816.21	0.062378		205	325.79
274	835.4	0.115676		216	831.03
363	871.47	0.291362		237	528.51
405	758.52	0.37427		207	370.34
402	1008.98	0.368348		219	10028.7
307	858.73	0.180818		223	770.42
399	728.28	0.362426		222	747.84
427	913.6	0.417698		201	2514.48
286	464.44	0.139364		234	607.99
263	584.03	0.093962		224	271.9
512	882.54	0.585488		225	432.96
275	901.9	0.11765		238	545.43
461	1381.9	0.484814		223	566.18
286	516.86	0.139364		212	649.17
338	989.82	0.242012		213	335.58
513	608.11	0.587462		232	158.06
458	916.93	0.478892		224	176.07
300	562.34	0.167		212	537.32
334	844.46	0.234116		228	580.83
456	809.91	0.474944		220	605.24
423	981.49	0.409802		224	234.77
611	598.48	0.780914		205	382.27
417	501.64	0.397958		210	382.14
297	768.16	0.161078		228	820.83
244	172.28	0.056456		226	735.09
352	565.3	0.269648		206	590.81
296	382.78	0.159104		240	1035.26
261	789.89	0.090014		208	517.09
302	887.91	0.170948		237	270.62
472	7161.16	0.506528		239	660.74
275	633.58	0.11765		229	129.12
429	503.34	0.421646		218	345.34
263	480.79	0.093962		237	631.74
284	259.67	0.135416		201	395.99
514	770.23	0.589436		229	379.98
293	1321.07	0.153182		225	665.68
266	442.5	0.099884		198	175.55
585	1174.65	0.72959		195	144.31
332	1037.51	0.230168		237	704.93
304	932.58	0.174896		227	258.15
408	648.23	0.380192		220	741.89
397	1719.96	0.358478		237	335.29
424	363.66	0.411776		226	373.14
254	474.32	0.076196		239	175.36
320	827.26	0.20648		230	425.53
418	4714.21	0.399932		240	809.44
325	675.56	0.21635		234	252.79
312	627.29	0.190688		231	258.14
244	6641.25	0.056456		224	241
335	897.08	0.23609		217	221.85
335	1005.14	0.23609		219	365.68
600	797.1	0.7592		240	131.34
396	1050.58	0.356504		235	441.05
308	3929.67	0.182792		220	479.31
434	429.8	0.431516		231	1029.62
500	706.56	0.5618		230	225.98
267	778.28	0.101858		234	439.58
310	297.63	0.18674		219	4560.14
259	825.33	0.086066		225	242.34
500	525.27	0.5618		236	641.48
798	314.9	1.15005		226	456.13
315	476.73	0.19661		219	506.38
923	675.68	1.3968		235	270.48
338	709.71	0.242012		217	171.92
347	1041.85	0.259778		239	1930.84
487	625.41	0.536138		234	617.9
477	719.19	0.516398		234	662.98
486	670.2	0.534164		236	549.25
314	428.79	0.194636		239	552.91
579	1338.15	0.717746		228	713.13
436	498.03	0.435464		200	160.78
507	1009.91	0.575618		216	714.11
446	1017.76	0.455204		210	871.58
533	976.37	0.626942		226	303.12
249	1992.67	0.066326		211	898.61
600	5640.4	0.7592		213	285.24
283	235.78	0.133442		214	1177.75
526	484.07	0.613124		221	513.09
539	715.96	0.638786		185	301.42
537	1064.49	0.634838		216	696.34
731	789.05	1.01779		235	702.33
534	482.85	0.628916		239	433.31
259	529.59	0.086066		226	227.65
363	772.82	0.291362		221	517.38
811	1047.73	1.17571		223	559.54
343	259.82	0.251882		221	516.76
885	154.54	1.32179		236	204.79
281	851.65	0.129494		236	917.35
335	124.38	0.23609		228	131.58
400	476.7	0.3644		214	2046.46
261	618.02	0.090014		225	560.79
305	1113.17	0.17687		226	559.23
407	1149.34	0.378218		181	994.3
499	596.63	0.559826		208	855.58
691	1089.16	0.938834		223	1059.13
270	685.08	0.10778		232	1118.23
261	373.5	0.090014		219	1273.37
269	706.84	0.105806		232	248.43
462	237.26	0.486788		222	576.96
300	663.18	0.167		217	340.19
398	424.04	0.360452		222	172.45
248	286.65	0.064352		226	574.98
317	1204.85	0.200558		213	556.76
347	604.79	0.259778		237	1047.49
284	297.23	0.135416		230	457.94
320	669.22	0.20648		228	769.33
328	461.62	0.222272		216	931.35
450	1042.39	0.4631		235	715.61
430	872.22	0.42362		207	665.57
453	523.42	0.469022		232	299.28
303	540.1	0.172922		210	771.23
335	399.61	0.23609		230	296.67
280	503.95	0.12752		222	1497.68
629	1078.42	0.816446		233	1247.81
257	436.04	0.082118		213	201.9
334	744.33	0.234116		237	229.94
280	702.6	0.12752		233	899.18
635	1595.46	0.82829		211	965.5
331	215.1	0.228194		227	221.12
250	265.72	0.0683		216	6409.25
327	685.93	0.220298		221	325.35
266	784.28	0.099884		204	550.89
309	235.53	0.184766		220	390.14
318	636.13	0.202532		221	1050.02
357	788.35	0.279518		211	349.71
244	256.08	0.056456		209	826.14
306	743.17	0.178844		221	358.17
455	604.92	0.47297		215	167.69
243	374.13	0.054482		230	840.8
932	1083.85	1.41457		226	1121.61
244	318.69	0.056456		231	817.34
260	639.75	0.08804		198	639.28
426	984.92	0.415724		212	581.39
252	321.64	0.072248		225	1079.19
306	478.27	0.178844		210	649.93
318	1121.63	0.202532		228	533.59
277	133.39	0.121598		233	2501.45
293	1005.32	0.153182		225	521.5
288	860.8	0.143312		203	560
460	974.46	0.48284		211	696.36
271	1468.96	0.109754		223	934.72
283	2006.1	0.133442		227	329.28
305	680.31	0.17687		221	616.91
411	1070.96	0.386114		233	189.99
456	1496.8	0.474944		217	437.3
280	702.64	0.12752		222	349.85
377	1106.54	0.318998		229	249.53
299	405.58	0.165026		203	124.17
325	1339.19	0.21635		218	175.12
527	936.03	0.615098		229	1147.98
335	997.98	0.23609		203	249.19
483	154.33	0.528242		186	182.7
326	753.7	0.218324		227	589.61
281	575.14	0.129494		234	848.9
402	1036.56	0.368348		235	421.35
441	124.78	0.445334		235	1249.46
468	493.44	0.498632		216	157.53
370	807.62	0.30518		220	1217.03
242	937.77	0.052508		224	637.66
568	362.9	0.696032		191	460.76
301	1499.34	0.168974		224	117.9
409	964.36	0.382166		229	145.52
242	600.38	0.052508		211	759.97
596	429.12	0.751304		211	172.28
312	862.27	0.190688		215	179.85
271	439.2	0.109754		239	581.21
465	863.17	0.49271		219	147.47
319	745.01	0.204506		212	225.08
348	338.63	0.261752		222	761.54
250	469.46	0.0683		232	755.74
366	1579.14	0.297284		218	497.66
477	1043.14	0.516398		219	649.61
276	389.31	0.119624		218	286.33
310	1167.6	0.18674		236	958.29
555	834.53	0.67037		214	685.89
259	678.17	0.086066		228	6942.14
331	1795.43	0.228194		213	849.32
355	812.16	0.27557		206	468.81
243	836.8	0.054482		225	299.74
314	660.17	0.194636		229	1521.07
337	862.96	0.240038		233	350.09
245	887.83	0.05843		222	447.56
324	1353.17	0.214376		239	407.23
281	473.89	0.129494		232	749.06
252	597.26	0.072248		240	560.35
266	610.85	0.099884		215	893
243	604.28	0.054482		233	453.24
247	907.29	0.062378		200	676.42
355	958.29	0.27557		217	969.72
290	1014.46	0.14726		227	608.34
293	760.45	0.153182		223	856.91
336	924.93	0.238064		217	521.53
367	967.03	0.299258		235	406.59
256	1002.7	0.080144		218	471.82
243	1115.67	0.054482		206	947.29
260	419.8	0.08804		227	557.27
381	1008.4	0.326894		203	390.07
264	531.81	0.095936		224	1386.03
350	1390.69	0.2657		190	630.55
270	308	0.10778		229	727.74
373	1031.05	0.311102		240	398.6
307	912.52	0.180818		229	326.6
556	1147.11	0.672344		211	747.15
388	1146.19	0.340712		189	448.94
317	968.93	0.200558		223	2111.76
249	1837.97	0.066326		210	641.08
256	994.04	0.080144		221	459.54
283	1034.25	0.133442		220	156.93
242	904.39	0.052508		239	448.61
254	1004.19	0.076196		226	276.37
282	678.39	0.131468		216	191.13
329	478.31	0.224246		200	597.05
364	1237.12	0.293336		234	1002.8
264	327.36	0.095936		239	340.52
379	453.28	0.322946		240	413.31
312	1012.69	0.190688		219	472.71
317	830.98	0.200558		212	475.48
350	909.7	0.2657		235	396.66
251	209.39	0.070274		193	200.85
259	762.55	0.086066		200	184.04
339	790.3	0.243986		221	197.15
273	1389.2	0.113702		183	413.31
358	721.94	0.281492		219	407.23
255	442.67	0.07817		212	221.14
354	4000.96	0.273596		227	320.44
334	1560.19	0.234116		233	3461.56
337	394.22	0.240038		237	1014.85
266	1273.4	0.099884		205	645.47
651	145.4	0.859874		200	459.77
336	1192.61	0.238064		206	530.13
271	327.08	0.109754		231	525.81
319	918.23	0.204506		237	1205.98
257	737.83	0.082118		226	377.58
296	747.07	0.159104		214	789.66
258	1002.57	0.084092		208	599.69
407	671.63	0.378218		229	490.2
379	435.74	0.322946		203	194.45
283	1137.99	0.133442		194	13656.3
398	1273.24	0.360452		192	449.69
296	700.45	0.159104		186	572.14
540	726.9	0.64076		218	1300.1
302	482.96	0.170948		202	575.35
258	731.13	0.084092		203	285.29
360	901.68	0.28544		205	1107.25
246	600.07	0.060404		198	639.96
253	850.07	0.074222		221	1116.33
253	752.47	0.074222		234	398.45
419	1025.62	0.401906		189	375.94
281	719.95	0.129494		209	864.57
267	758.79	0.101858		196	563.71
256	1063.6	0.080144		229	466.58
695	1217.98	0.94673		234	384.02
263	923.26	0.093962		223	774.39
506	557.85	0.573644		202	795.72
345	1003.47	0.25583		215	1197.33
316	1372.99	0.198584		197	185.56
279	822.16	0.125546		204	956.52
370	800.54	0.30518		203	377.7
437	1716.89	0.437438		195	164.96
270	1061.13	0.10778		225	424.84
504	640.81	0.569696		202	485.15
283	652.86	0.133442		225	398.86
318	1008.23	0.202532		194	638.11
247	509.37	0.062378		226	438.05
375	256.68	0.31505		207	327.91
253	219.34	0.074222		214	905.25
255	574.52	0.07817		210	470.32
245	686.82	0.05843		230	351.5
430	397.61	0.42362		207	882.72
387	774.31	0.338738		209	704.22
452	1020.48	0.467048		199	402.17
343	570.2	0.251882		216	190.83
420	934.45	0.40388		193	696.39
604	1073.67	0.767096		205	611.28
520	904.43	0.60128		197	571.73
508	540.2	0.577592		199	713.61
283	513.35	0.133442		213	1695.55
370	648.27	0.30518		207	981.03
365	638.55	0.29531		195	939.19
391	895.95	0.346634		217	681.21
346	602.33	0.257804		203	1016.38
345	462.72	0.25583		224	1424.95
417	1439.56	0.397958		217	2913.48
367	295.47	0.299258		224	532.84
242	702.48	0.052508		195	399.65
272	472.73	0.111728		205	824.56
375	431.24	0.31505		190	191.5
410	602.94	0.38414		178	343.56
343	1498.47	0.251882		233	447.96
426	584.32	0.415724		201	457.73
265	355.69	0.09791		202	393.25
267	223.59	0.101858		198	433.51
416	687.67	0.395984		199	414.65
309	414.68	0.184766		211	408.25
285	432.71	0.13739		200	655.48
280	223.36	0.12752		217	328.25
250	116.35	0.0683		213	613.94
339	534.55	0.243986		174	441.35
451	833.38	0.465074		228	595.84
261	522.95	0.090014		190	770.5
264	197.31	0.095936		214	706.06
261	634.56	0.090014		183	693.01
267	366.97	0.101858		230	441.07
269	573.98	0.105806		220	650.01
282	345.97	0.131468		216	629.69
241	714.27	0.050534		206	256.65
249	674.86	0.066326		237	236.14
636	1144.09	0.830264		230	213.33
714	1071.17	0.984236		228	1306.96
494	500.15	0.549956		192	843.69
245	812.9	0.05843		212	1392.97
291	272.2	0.149234		209	385.25
295	351.96	0.15713		215	268.08
317	447.73	0.200558		179	590.99
306	590.78	0.178844		210	178.4
284	491.35	0.135416		193	985.39
296	593.73	0.159104		197	816.83
354	653.94	0.273596		215	760.46
684	730.12	0.925016		202	381.42
527	719.11	0.615098		238	417.58
324	506.21	0.214376		208	143.3
281	497.85	0.129494		204	637.81
346	370.85	0.257804		224	564.64
249	365.06	0.066326		220	328.88
300	476.44	0.167		202	315.07
430	1128.85	0.42362		212	445.14
631	234.16	0.820394		225	549.65
394	760.26	0.352556		214	474.09
308	387.73	0.182792		188	475.65
415	192.63	0.39401		188	196.36
381	683.66	0.326894		226	218.23
317	401.41	0.200558		230	396.18
364	573.83	0.293336		220	890.14
242	352.79	0.052508		199	122.31
657	1468.36	0.871718		210	587.5
515	590.78	0.59141		207	578.93
276	562.67	0.119624		200	423.61
270	609.15	0.10778		212	356.67
250	224.01	0.0683		205	236.52
257	233.56	0.082118		201	309.1
1135	2164.82	1.81529		193	344.84
329	682.63	0.224246		214	754.75
301	761.3	0.168974		220	636.12
616	582.11	0.790784		239	364.01
518	1216.66	0.597332		205	264.95
396	1093.51	0.356504		215	647.2
280	377.39	0.12752		202	1025.71
534	1634.71	0.628916		216	395.1
332	567.41	0.230168		238	670.47
326	930.09	0.218324		199	420.69
404	595.35	0.372296		232	423.84
242	802.84	0.052508		210	807.5
262	551.46	0.091988		211	374.73
244	176.55	0.056456		225	570.6
309	375.03	0.184766		219	590.75
387	812.51	0.338738		218	12382.3
245	827.94	0.05843		197	660.6
242	511.55	0.052508		210	247.8
494	446.79	0.549956		216	153.77
328	1040.74	0.222272		209	460.44
278	1170.78	0.123572		227	314.19
341	1411.18	0.247934		207	370.88
316	727.43	0.198584		204	296.08
286	416.03	0.139364		212	730.44
322	601.62	0.210428		237	360.08
254	374.86	0.076196		210	195.37
281	443.53	0.129494		209	735.5
414	616.48	0.392036		214	466.83
265	816.71	0.09791		210	251.87
249	323.09	0.066326		205	463.22
535	324.89	0.63089		205	610.36
333	684.2	0.232142		194	172.92
406	794.86	0.376244		198	314.47
244	415.84	0.056456		211	685.26
256	546.28	0.080144		210	660.41
303	256.88	0.172922		198	513.14
289	507.64	0.145286		201	562.26
259	285.65	0.086066		205	668.7
484	393.26	0.530216		227	458.76
246	435.94	0.060404		228	461.58
287	738.22	0.141338		191	570.27
299	557.13	0.165026		236	226.87
483	783.46	0.528242		227	170.36
243	424.34	0.054482		199	675.77
265	693.34	0.09791		213	676.02
293	498.54	0.153182		222	369.74
323	584.32	0.212402		212	504.31
396	5555.55	0.356504		207	175.89
266	634.65	0.099884		221	717.08
255	356.49	0.07817		210	181.4
252	492.86	0.072248		210	147.65
499	653.25	0.559826		230	822.58
278	555.07	0.123572		204	383.67
255	404.32	0.07817		229	578.52
278	739.05	0.123572		233	1021.23
342	2636.6	0.249908		221	373.4
342	132.47	0.249908		230	228
560	469.62	0.68024		212	108.05
301	175.25	0.168974		214	243.02
873	244.23	1.2981		215	622.86
312	211.16	0.190688		195	797.5
254	482.26	0.076196		200	421.5
691	933.68	0.938834		222	662.07
849	798.65	1.25073		196	169.1
286	353.78	0.139364		226	713.46
269	1068.5	0.105806		212	280.98
290	676.85	0.14726		219	529.62
257	238.87	0.082118		239	706.33
305	614.98	0.17687		211	628.56
265	670.17	0.09791		228	475.92
249	277.81	0.066326		212	269.54
272	566.41	0.111728		193	1012.96
287	389.85	0.141338		230	172.87
413	219.46	0.390062		229	582.86
379	637.06	0.322946		221	132.02
261	842.11	0.090014		227	295.79
320	219.94	0.20648		206	1152.4
579	925.13	0.717746		223	367.69
290	860.16	0.14726		217	686.72
281	811.13	0.129494		235	333.34
336	741.3	0.238064		208	971.79
390	676.25	0.34466		201	833.32
515	1209.1	0.59141		195	236.85
260	256.84	0.08804		229	484.78
271	1164.94	0.109754		220	829.7
282	469.48	0.131468		212	799.7
340	2211.25	0.24596		210	142.97
299	338.7	0.165026		214	122.05
251	397.57	0.070274		208	285.48
459	1149.32	0.480866		230	359.3
354	688.66	0.273596		210	638.61
277	837.73	0.121598		212	380.44
377	1045.84	0.318998		224	414.3
528	385.14	0.617072		223	1799.81
257	815.51	0.082118		223	601.67
278	482.2	0.123572		237	242.32
287	316.3	0.141338		226	373.51
286	665.33	0.139364		225	787.66
299	424.83	0.165026		237	1292.61
509	860.74	0.579566		233	904.81
294	906.15	0.155156		232	225.92
260	199.36	0.08804		213	433.04
290	522.39	0.14726		217	756.94
380	439.56	0.32492		221	2104.31
269	923.68	0.105806		227	1191.98
349	874.24	0.263726		225	546.81
282	905.05	0.131468		234	603.03
247	266.11	0.062378		213	579.91
245	121.71	0.05843		212	190.76
433	212.98	0.429542		221	269.05
318	156.48	0.202532		214	112.28
527	851.67	0.615098		224	329.84
297	322.73	0.161078		206	643.23
242	246.98	0.052508		214	550.96
286	489.95	0.139364		203	5571.44
325	598.1	0.21635		229	230.43
410	707.1	0.38414		232	499.96
635	1111.7	0.82829		234	227.22
443	1052.96	0.449282		216	350.39
763	813.27	1.08096		223	414.31
407	144.43	0.378218		211	781.76
540	649.31	0.64076		224	586.08
245	246.1	0.05843		215	387.43
299	341.37	0.165026		240	673.4
477	782.02	0.516398		223	5227.1
296	602.71	0.159104		223	571.73
548	1066.43	0.656552		207	169.4
357	863.13	0.279518		227	247.61
241	617.78	0.050534		213	344.25
722	572.52	1.00003		208	369.44
253	492	0.074222		235	775.04
249	338.79	0.066326		224	578.93
246	331.2	0.060404		208	403.92
311	691.23	0.188714		222	164.31
285	368.64	0.13739		215	151.03
330	974.22	0.22622		210	120.48
332	630.59	0.230168		217	894.88
597	350.18	0.753278		227	327.84
423	774.18	0.409802		221	456.54
487	221.25	0.536138		233	2073.07
296	973.48	0.159104		232	352.44
279	401.39	0.125546		230	254.9
461	873.68	0.484814		206	1307.62
287	1157.88	0.141338		239	388.55
263	197.62	0.093962		233	769.98
256	1582.46	0.080144		228	1100.27
586	892.97	0.731564		237	627.84
253	140.5	0.074222		197	909.2
301	300.12	0.168974		207	481.78
387	466.27	0.338738		219	705.54
562	274.62	0.684188		209	1516.98
414	323.82	0.392036		198	1124.11
272	165.05	0.111728		218	258.25
379	538.29	0.322946		201	945.51
472	753.12	0.506528		217	832.32
635	1195.32	0.82829		213	703.59
467	1060.94	0.496658		199	454.15
289	448.75	0.145286		219	155.55
285	403.01	0.13739		206	3524.22
269	732.88	0.105806		209	256.68
538	969.24	0.636812		227	788.97
394	696.48	0.352556		223	438.42
446	254.3	0.455204		219	320.44
468	374.38	0.498632		212	610.25
600	521.07	0.7592		207	371.95
418	1088.58	0.399932		227	418.78
269	681.73	0.105806		230	667.07
263	197.26	0.093962		235	591.8
244	497.1	0.056456		207	564.38
299	761.06	0.165026		233	296.96
321	541.88	0.208454		227	659.28
347	724.42	0.259778		206	296.59
475	751.94	0.51245		222	224.94
305	873.59	0.17687		212	1316.49
415	1035.69	0.39401		224	527.71
430	656.7	0.42362		207	798.15
261	586.32	0.090014		205	718.56
250	789.31	0.0683		229	290
248	191.11	0.064352		210	497.5
278	408.33	0.123572		221	1109.31
493	757.37	0.547982		238	669.79
295	912.48	0.15713		230	556.33
618	954.29	0.794732		218	485.8
444	346.68	0.451256		213	142
509	838.63	0.579566		206	938.98
302	741.75	0.170948		204	263.69
352	470.61	0.269648		227	314.1
326	615.74	0.218324		223	272.75
285	487.34	0.13739		237	642.18
287	458.99	0.141338		222	735.4
355	409.73	0.27557		213	339.97
794	1198.37	1.14216		224	382.39
267	508.65	0.101858		220	365.15
316	1128.45	0.198584		213	459.52
249	790.39	0.066326		231	440.24
506	837.96	0.573644		226	386.55
675	196.77	0.90725		227	776.52
433	940.36	0.429542		214	879.71
311	941.56	0.188714		209	521.5
579	921.48	0.717746		230	813.76
296	596.45	0.159104		224	748.32
400	893.53	0.3644		225	983.04
248	492.27	0.064352		233	1350.88
299	780.42	0.165026		213	155.65
599	941.47	0.757226		238	698.42
465	848.69	0.49271		223	840.59
249	630.13	0.066326		227	192.41
310	622.92	0.18674		221	915.43
261	337.98	0.090014		223	214.64
295	905.16	0.15713		218	893.26
256	1036.44	0.080144		209	356.69
434	144.92	0.431516		231	972.15
442	440.86	0.447308		217	853.08
257	277.45	0.082118		203	723.35
283	376.33	0.133442		209	1235.47
245	1142.46	0.05843		196	417.19
478	1276.27	0.518372		213	775.14
252	216.2	0.072248		209	960.25
495	698.84	0.55193		235	265.77
311	602.64	0.188714		224	506.6
775	1415.44	1.10465		205	809.08
511	1084.02	0.583514		233	290.11
246	1668.11	0.060404		221	478.93
287	477.57	0.141338		221	426.09
341	276.05	0.247934		219	1185.83
342	340.52	0.249908		217	216.14
255	922.21	0.07817		215	171.71
288	239.31	0.143312		221	225.73
293	235.78	0.153182		206	298.39
286	720.59	0.139364		193	803.55
462	372.65	0.486788		205	736.25
540	502.13	0.64076		220	447.7
244	241.4	0.056456		239	168.8
365	619.64	0.29531		231	813.86
380	457.01	0.32492		202	202.79
248	341.39	0.064352		217	214.58
243	317.49	0.054482		190	480.63
255	665.31	0.07817		201	1115.88
241	518.41	0.050534		203	247.43
256	265.68	0.080144		192	1381.86
285	653.31	0.13739		204	950.44
919	369.61	1.38891		200	866.62
405	343.61	0.37427		219	788.62
326	581.03	0.218324		214	444.71
255	125.6	0.07817		215	339.21
316	727.76	0.198584		228	297.84
456	210.81	0.474944		212	1064.77
588	522.56	0.735512		193	1400.26
242	369.61	0.052508		201	326.79
641	450.23	0.840134		223	736.27
334	736.08	0.234116		201	837.86
501	815.82	0.563774		179	481.85
464	800.2	0.490736		221	109.84
747	8441.45	1.04938		233	664.11
325	522.22	0.21635		197	531.97
399	459.92	0.362426		210	1249.97
522	942.7	0.605228		213	385.49
244	122.4	0.056456		226	326.01
276	480.69	0.119624		195	879.93
339	1025.93	0.243986		226	946.36
269	728.91	0.105806		218	445.77
253	393.99	0.074222		207	332.69
251	236.85	0.070274		233	1010.29
381	1126.32	0.326894		217	861.94
301	796.44	0.168974		240	379.07
466	305.04	0.494684		216	462.41
268	440.03	0.103832		221	588.81
288	1372.08	0.143312		217	647.51
245	3235.9	0.05843		218	139.25
288	425.38	0.143312		210	513.06
334	636.85	0.234116		212	592.26
544	1413.8	0.648656		213	599.47
320	430.27	0.20648		229	203.68
330	868.27	0.22622		238	268.14
381	1000.55	0.326894		204	367.29
309	546.99	0.184766		216	135.52
388	617.98	0.340712		218	370.77
364	192.38	0.293336		210	246.97
494	928.71	0.549956		208	606.9
431	406.68	0.425594		232	1098.02
370	603.83	0.30518		222	566.01
245	720.1	0.05843		214	474.25
265	219.85	0.09791		216	709.47
299	835.51	0.165026		205	496.37
265	210.42	0.09791		228	587.77
406	1002.13	0.376244		234	775.15
662	252.11	0.881588		217	365.69
318	175.88	0.202532		201	339.31
276	493.41	0.119624		203	706.38
302	751.36	0.170948		237	454.06
433	718.36	0.429542		202	231.02
306	857.54	0.178844		230	640.67
596	435.05	0.751304		184	313.68
274	817.99	0.115676		228	1053.38
435	874.17	0.43349		235	630.61
260	711.23	0.08804		235	185.88
287	466.21	0.141338		226	1579.54
531	650.37	0.622994		213	536.71
665	812.9	0.88751		195	737.96
251	416.19	0.070274		222	214.54
380	580.31	0.32492		204	326.75
265	250.72	0.09791		221	156.68
482	1326.52	0.526268		224	245.21
241	532.23	0.050534		233	459.89
381	1146.69	0.326894		216	544.83
305	481.82	0.17687		210	1082.8
307	406.84	0.180818		213	687.63
277	374.97	0.121598		239	660.7
257	282.62	0.082118		206	656.16
383	646.95	0.330842		203	547.99
283	251.42	0.133442		225	207.01
274	463.28	0.115676		217	449.46
402	546.89	0.368348		231	455.87
309	929.67	0.184766		206	251.79
509	1067.31	0.579566		233	715.25
380	923.08	0.32492		220	781.12
256	356.11	0.080144		211	5569.44
266	210.92	0.099884		227	208.73
547	1156.7	0.654578		214	421.64
341	571.15	0.247934		234	255.43
255	194.73	0.07817		217	701.47
251	476.09	0.070274		209	432.33
354	812.2	0.273596		213	504.14
684	592.16	0.925016		194	747.68
370	861.37	0.30518		200	1187.05
243	520.15	0.054482		210	4661.86
493	186.27	0.547982		215	365.98
259	436.42	0.086066		183	245.19
742	844.81	1.03951		226	185.01
292	358.02	0.151208		227	1003.71
326	608.19	0.218324		227	338.87
390	912.41	0.34466		222	197.45
462	760.79	0.486788		184	1059.79
290	263.58	0.14726		220	683.14
530	1025.33	0.62102		237	556.84
585	949.39	0.72959		237	762.1
414	923.91	0.392036		210	200.93
315	822.37	0.19661		225	539.39
346	1032.37	0.257804		224	1030.77
308	1340.11	0.182792		228	366.69
309	3647.93	0.184766		229	1056.9
473	1003.91	0.508502		208	649.03
364	979.92	0.293336		206	615.78
394	598.92	0.352556		219	120.34
513	533.79	0.587462		230	160.33
334	1076.23	0.234116		210	793.35
300	724.64	0.167		225	146.8
378	851.85	0.320972		201	677.68
314	745.02	0.194636		228	399.34
242	668.29	0.052508		215	300.4
460	587.61	0.48284		225	1238.65
411	990.76	0.386114		206	750.65
388	702.24	0.340712		208	914.4
497	461.86	0.555878		229	554.8
309	823.94	0.184766		229	609.4
449	749.88	0.461126		211	548.38
430	1154.57	0.42362		228	629.48
315	492.36	0.19661		197	1552.17
344	700.11	0.253856		213	590.37
306	1047.52	0.178844		230	831.21
527	841.41	0.615098		240	431.32
311	617.12	0.188714		238	641.75
252	530.32	0.072248		214	696.87
300	679.32	0.167		223	427.23
251	440.77	0.070274		222	631.66
360	339.44	0.28544		223	594.58
1111	1026.44	1.76791		215	501.53
565	588.94	0.69011		208	587.91
354	811.68	0.273596		217	864.69
251	244.38	0.070274		234	196.96
383	1349.09	0.330842		221	517.48
274	327.07	0.115676		237	509.81
263	568.69	0.093962		222	612.8
368	904.41	0.301232		236	609.56
275	694.11	0.11765		212	386.45
363	602.36	0.291362		222	669.15
296	746.46	0.159104		193	5325.44
411	589.68	0.386114		211	1137.22
311	700.8	0.188714		216	315.85
421	911.41	0.405854		232	1260.92
725	634.36	1.00595		197	1205.98
357	614.34	0.279518		217	453.61
433	790.03	0.429542		230	901.74
317	839.14	0.200558		188	574.82
557	1506.04	0.674318		207	593.2
297	1121.78	0.161078		198	667.57
441	540.36	0.445334		227	144.4
301	680.57	0.168974		216	847.19
273	222.9	0.113702		212	113.93
248	813.96	0.064352		195	490.92
912	706.66	1.37509		214	145.08
348	338.87	0.261752		198	443.96
523	1134.62	0.607202		237	701.19
319	698.4	0.204506		202	199.81
285	600.36	0.13739		180	606.36
373	1281.83	0.311102		217	491.37
394	551.63	0.352556		209	413.62
308	864.22	0.182792		205	195.22
412	465.49	0.388088		192	665.27
274	632.86	0.115676		207	608.14
259	386.75	0.086066		215	410.72
421	886.09	0.405854		196	731.92
384	662.05	0.332816		240	820.51
420	863.42	0.40388		208	325.31
394	437.06	0.352556		230	256.56
494	604.03	0.549956		196	331.17
257	654.25	0.082118		212	503.31
322	453.53	0.210428		228	792.77
369	694.54	0.303206		206	592.62
710	949.57	0.97634		215	734.13
343	472.12	0.251882		194	1059.87
510	672.1	0.58154		215	1680.16
328	337.58	0.222272		201	672.61
274	645.9	0.115676		214	138.91
570	538.31	0.69998		219	816.02
276	778.27	0.119624		205	848.35
583	872.33	0.725642		202	769.79
293	542.46	0.153182		192	610.2
480	328.21	0.52232		212	306.11
366	737.77	0.297284		231	665.67
616	1069.07	0.790784		231	163.14
306	359.3	0.178844		189	405.47
267	782.49	0.101858		240	807.34
258	496.38	0.084092		218	612.91
334	566.74	0.234116		239	352
362	248.79	0.289388		220	732.98
453	1280.99	0.469022		214	496.56
292	263.7	0.151208		196	693.62
316	434.22	0.198584		197	325.26
394	926.21	0.352556		214	171.71
429	506.27	0.421646		217	775.94
398	944.48	0.360452		211	911.82
272	264.65	0.111728		210	286.91
313	893.91	0.192662		220	659.03
363	611.73	0.291362		232	445.22
447	1168.59	0.457178		232	6744.42
271	501.97	0.109754		215	446.48
285	1017.17	0.13739		221	890.39
407	681.37	0.378218		235	417.83
357	755.11	0.279518		238	809.9
249	435.42	0.066326		240	516.27
878	130.78	1.30797		222	2995.37
266	410.31	0.099884		220	700.56
570	1265.23	0.69998		226	447.59
260	1229.18	0.08804		240	1026.11
250	1356.56	0.0683		233	308.42
394	302.35	0.352556		210	158.26
300	439.94	0.167		213	447.65
257	257.03	0.082118		232	711.96
627	210.26	0.812498		213	1019.23
385	502.8	0.33479		222	1146.32
263	404.27	0.093962		216	627.17
283	763.13	0.133442		225	759.56
403	1194.89	0.370322		202	768.46
314	818.83	0.194636		209	1135.44
338	1540.19	0.242012		221	155
533	808.48	0.626942		202	972.03
270	559.17	0.10778		228	664.68
686	1072	0.928964		199	588.03
245	436.11	0.05843		237	334.77
260	565.6	0.08804		212	282.46
274	122.65	0.115676		205	212.34
431	949.92	0.425594		196	156.06
415	959.33	0.39401		230	412.01
242	804.12	0.052508		207	1613.29
310	905.06	0.18674		232	432.27
283	504.86	0.133442		203	450.38
496	799.43	0.553904		224	445.28
253	875.44	0.074222		233	566.11
271	594.96	0.109754		207	570.28
472	1048.83	0.506528		193	440
419	132.26	0.401906		204	415.55
343	668.57	0.251882		209	615.87
360	897.98	0.28544		192	564.47
253	1097.19	0.074222		240	561.51
245	411.37	0.05843		240	271.14
292	687.77	0.151208		237	540.08
246	531.13	0.060404		216	278.44
368	904.94	0.301232		202	142.79
500	1070.9	0.5618		213	827.69
329	530.71	0.224246		217	105.42
315	1324.95	0.19661		207	335.57
389	540.49	0.342686		209	296.85
307	661.08	0.180818		224	374.72
298	893.46	0.163052		186	341.01
313	582.92	0.192662		188	129.61
276	414.89	0.119624		234	471.06
263	523.77	0.093962		220	474.42
445	1027.35	0.45323		189	517.94
468	680.52	0.498632		227	353.98
254	430.39	0.076196		193	599.35
392	1472.75	0.348608		201	165.31
254	377.17	0.076196		208	443.94
255	639.12	0.07817		211	855.49
269	927.07	0.105806		217	448.04
347	902.84	0.259778		212	695.04
260	598.65	0.08804		213	631.64
252	477.7	0.072248		206	789.35
251	439.99	0.070274		231	268.46
265	602.23	0.09791		222	399.4
422	415.11	0.407828		223	939.49
405	200.53	0.37427		217	410.94
323	1081.2	0.212402		218	671.06
591	237.39	0.741434		217	582.21
266	588.31	0.099884		211	613.82
295	1277.72	0.15713		233	301.2
247	211.31	0.062378		234	383.3
367	1196.81	0.299258		217	626.64
250	209.83	0.0683		222	755.66
326	1163.87	0.218324		235	1176.02
251	474.22	0.070274		215	381.94
258	398.53	0.084092		229	252.46
314	741.83	0.194636		216	747.06
260	1099.08	0.08804		212	650.22
263	287.74	0.093962		208	523.23
283	228.88	0.133442		226	538.64
338	718.93	0.242012		215	4097.93
241	831.42	0.050534		204	650.59
339	1548.69	0.243986		233	727.95
325	482.98	0.21635		212	431.08
543	310.24	0.646682		211	7215.83
289	583.42	0.145286		239	452.69
630	696.45	0.81842		237	642.47
249	535.93	0.066326		223	190.09
334	6085.76	0.234116		232	435.42
253	631.1	0.074222		240	1146.08
348	434.84	0.261752		215	640.64
266	898.31	0.099884		221	1216.99
262	621.99	0.091988		210	1353.88
245	779.62	0.05843		202	409.79
255	225.45	0.07817		234	892.81
290	107.6	0.14726		223	310.08
334	807.54	0.234116		216	391.36
274	848.23	0.115676		225	523.11
437	1211.52	0.437438		219	463.58
301	899.1	0.168974		230	154.77
413	1676.6	0.390062		206	331.46
255	590.58	0.07817		208	494.08
327	1112.18	0.220298		239	781.36
456	1486.66	0.474944		233	464.9
261	951.81	0.090014		223	259.78
245	314.99	0.05843		197	476.37
261	869.58	0.090014		216	232.34
337	358.09	0.240038		196	405.38
249	401.78	0.066326		194	313.09
291	601.71	0.149234		202	764.63
286	360.59	0.139364		233	156.36
563	1308.52	0.686162		224	294.56
293	592.61	0.153182		222	810.57
297	531.54	0.161078		234	331.23
378	213.19	0.320972		208	347.38
305	1167.92	0.17687		187	1275.31
296	960.83	0.159104		223	219.83
623	672.88	0.804602		211	221.43
306	345.67	0.178844		213	628.8
345	674.23	0.25583		233	636.87
258	533.46	0.084092		235	139.08
403	1085.61	0.370322		227	600.5
305	343.94	0.17687		208	842.52
245	465.85	0.05843		199	453.75
304	592.14	0.174896		224	191.93
455	920.83	0.47297		223	506.82
291	548.35	0.149234		230	2602.51
261	823.53	0.090014		202	313.77
282	557.23	0.131468		181	360.08
292	1520.13	0.151208		206	405.61
261	1079.6	0.090014		212	118
341	731.92	0.247934		199	807.26
258	664.6	0.084092		208	769.53
402	542.28	0.368348		232	722.96
478	765.24	0.518372		228	835.12
251	221.44	0.070274		231	763.65
247	602.74	0.062378		213	140.21
285	869.25	0.13739		231	336.18
247	1079.64	0.062378		199	460.48
245	680.76	0.05843		201	376.89
454	338.36	0.470996		230	328.12
343	425.02	0.251882		229	859.39
268	409.38	0.103832		214	684.65
248	394.12	0.064352		226	582.15
392	1005.13	0.348608		210	195.43
344	627.08	0.253856		236	646.11
332	336.39	0.230168		203	968.54
351	193.89	0.267674		217	382.59
246	934.95	0.060404		230	406.43
302	8398.37	0.170948		194	504.54
274	698.91	0.115676		216	519.3
293	552.2	0.153182		218	844.07
304	446.17	0.174896		213	460.62
242	587.26	0.052508		216	5156.03
286	304.44	0.139364		209	403.05
531	341.38	0.622994		231	858.02
287	248.12	0.141338		221	354.96
305	802.51	0.17687		205	710.23
414	1255.61	0.392036		208	456.48
328	719.69	0.222272		218	769.51
385	754.89	0.33479		217	511.59
398	5343.33	0.360452		224	279.17
253	422.49	0.074222		208	452.73
262	771.3	0.091988		209	785.1
267	337.42	0.101858		238	311.56
334	231.73	0.234116		233	755.62
257	472.56	0.082118		222	388.15
263	394.51	0.093962		232	771.99
258	318.7	0.084092		211	317.85
246	496.37	0.060404		231	607.02
316	896.52	0.198584		216	696.56
299	591.68	0.165026		198	847.78
376	693.33	0.317024		205	842.7
327	392.15	0.220298		211	589.52
479	522.47	0.520346		237	299.9
318	383.24	0.202532		207	749.86
355	759.72	0.27557		235	1153.98
406	763.27	0.376244		193	355.58
295	795.64	0.15713		211	306.67
273	747.56	0.113702		220	327.94
333	767	0.232142		229	576.35
700	1211.13	0.9566		190	202.66
287	894.63	0.141338		220	170.41
646	843.52	0.850004		237	462.76
330	450.06	0.22622		219	677.16
496	983.87	0.553904		230	237.73
598	569.34	0.755252		210	129.62
439	357.64	0.441386		195	487.61
309	226.69	0.184766		213	265.56
295	710.56	0.15713		207	120.39
341	12026.9	0.247934		219	238.5
258	1014.88	0.084092		212	546.93
267	983.31	0.101858		204	602.27
295	1429.26	0.15713		235	109.49
363	1103.9	0.291362		217	673.85
328	1156.19	0.222272		201	155.33
275	464.11	0.11765		216	704.02
261	406.9	0.090014		219	481.27
836	469.92	1.22506		215	204.52
294	347.18	0.155156		231	742.42
325	1198.14	0.21635		235	355.17
303	638.24	0.172922		223	183.91
247	434.57	0.062378		231	208.68
260	338.51	0.08804		222	728.63
532	831.71	0.624968		198	812.42
628	485.96	0.814472		215	690.7
376	496.44	0.317024		233	141.03
260	203.86	0.08804		227	297.97
374	118.91	0.313076		230	480.01
297	788.38	0.161078		228	346.23
347	447.27	0.259778		199	372.91
481	775.05	0.524294		228	623.1
473	777.68	0.508502		233	1055.77
252	339.82	0.072248		235	720.38
253	559.13	0.074222		217	686.19
291	777.21	0.149234		211	825.83
432	397.94	0.427568		230	833.94
268	197.72	0.103832		218	172.82
265	772.85	0.09791		215	497.18
241	458.98	0.050534		226	665.5
246	426.69	0.060404		233	372.7
252	703.17	0.072248		214	858.63
373	1025.82	0.311102		233	627.66
334	17073.8	0.234116		215	457.64
336	851.08	0.238064		216	878.51
280	385.94	0.12752		224	555.87
269	465.12	0.105806		226	978.47
545	123.74	0.65063		195	1137.4
343	967.01	0.251882		239	613.48
352	527.82	0.269648		229	451.77
362	257.05	0.289388		223	307.7
284	316.28	0.135416		218	755.43
332	593.88	0.230168		238	308.46
421	643.85	0.405854		228	429.11
510	629.6	0.58154		188	111.18
288	768.61	0.143312		214	1212.79
458	2022.76	0.478892		230	287.32
242	995.8	0.052508		217	265.96
448	278.7	0.459152		215	683.91
348	379.19	0.261752		209	589.89
361	612	0.287414		232	710.02
321	150.88	0.208454		199	161.48
695	294.13	0.94673		221	381.91
246	433.92	0.060404		224	691.09
787	1430.7	1.12834		237	459.59
308	654.97	0.182792		221	1383.96
542	790.25	0.644708		226	642.68
299	490.22	0.165026		212	176.64
251	445.95	0.070274		201	1186.94
245	240.38	0.05843		221	341.57
619	361.61	0.796706		213	220.57
470	825.89	0.50258		225	281.51
270	783.61	0.10778		183	385.98
277	179.1	0.121598		191	613.99
374	704.83	0.313076		218	362.73
270	1021.11	0.10778		227	329.77
251	535.22	0.070274		200	542.17
320	171.9	0.20648		231	619.85
270	318.6	0.10778		217	431.5
325	394.94	0.21635		196	208.94
428	628.37	0.419672		207	334.37
343	228.84	0.251882		224	976.38
294	279.34	0.155156		237	1011.68
309	773.86	0.184766		197	233.02
271	696.33	0.109754		217	180.23
263	236.92	0.093962		214	332.33
315	411.17	0.19661		201	590.73
308	1015.44	0.182792		225	4319.57
327	1114.3	0.220298		195	396.59
258	514.55	0.084092		238	612.25
289	245.41	0.145286		230	134.85
253	424.83	0.074222		216	460.86
255	271.57	0.07817		233	239.46
384	610.95	0.332816		238	639.15
298	929.36	0.163052		207	544.04
427	810.75	0.417698		202	324.65
420	869.14	0.40388		204	460.04
320	1112	0.20648		187	443.91
262	2020	0.091988		224	205.39
281	810.99	0.129494		230	370.79
424	137.16	0.411776		228	747.23
257	1494.97	0.082118		216	691.27
277	446.6	0.121598		210	550.96
288	175.54	0.143312		192	202.08
276	1416.19	0.119624		209	448.81
306	383.59	0.178844		224	816.17
244	395.62	0.056456		230	211.19
371	832.54	0.307154		220	268.41
824	657.31	1.20138		210	669.07
412	1022.36	0.388088		216	142.76
266	498.47	0.099884		202	351.22
371	598.25	0.307154		215	704.88
496	888.42	0.553904		205	860.36
327	681.19	0.220298		210	1015.95
262	218.07	0.091988		221	596.03
529	140.8	0.619046		188	420.75
273	574.71	0.113702		225	422.96
267	533.08	0.101858		220	504.34
321	578.36	0.208454		215	342.89
385	864.67	0.33479		231	523.8
275	6556.34	0.11765		213	712.75
302	370.2	0.170948		240	429.83
280	253.81	0.12752		213	243.06
595	891.47	0.74933		185	462.56
291	11641.3	0.149234		222	566.33
244	305.34	0.056456		218	1171.77
279	578.73	0.125546		212	301.95
551	786.25	0.662474		232	698.23
246	1194.04	0.060404		195	770.75
780	866.42	1.11452		230	141.32
244	628.18	0.056456		232	397.96
311	623.04	0.188714		195	212.17
303	761.17	0.172922		209	752.98
748	1411.03	1.05135		204	107.19
293	311.67	0.153182		203	881.24
465	766.43	0.49271		195	661.05
246	643.44	0.060404		188	459.19
292	734.71	0.151208		212	370.37
323	3083.19	0.212402		200	121.28
242	665.18	0.052508		199	264.7
255	504.75	0.07817		240	368.26
367	356.02	0.299258		217	784.04
266	732.71	0.099884		233	328.94
244	239.33	0.056456		189	379.5
370	284.47	0.30518		207	592.54
465	331.59	0.49271		228	195.36
366	653.4	0.297284		212	549
512	363.4	0.585488		226	867.01
258	300.82	0.084092		209	646.2
425	639.26	0.41375		230	1784.08
269	645.69	0.105806		230	452.44
470	768.24	0.50258		212	498.5
461	922.57	0.484814		216	811.45
462	794.5	0.486788		228	1060.12
335	508.65	0.23609		238	205.63
241	123.11	0.050534		215	523.17
304	534.37	0.174896		194	824.68
241	410.85	0.050534		208	651.99
294	454.21	0.155156		201	149.15
496	200.47	0.553904		207	567.77
242	400.63	0.052508		230	318.02
363	887.68	0.291362		211	398.95
327	242.7	0.220298		206	1753.58
295	638.02	0.15713		220	168.31
415	639.37	0.39401		209	309.51
542	982.93	0.644708		168	330.37
270	233.12	0.10778		210	517.2
252	1129.88	0.072248		217	262.28
676	1260.61	0.909224		220	788.82
246	351.03	0.060404		211	143.03
265	715.52	0.09791		197	657.46
584	1139.31	0.727616		235	463.68
243	237.58	0.054482		221	704.75
273	570.98	0.113702		212	1617.16
367	603.2	0.299258		237	657.97
624	1222.65	0.806576		237	887.68
253	466.29	0.074222		198	291.9
325	520.93	0.21635		206	180.15
333	441.54	0.232142		211	401.11
325	556.49	0.21635		233	774.87
336	383.17	0.238064		199	120.4
358	680.85	0.281492		235	589.6
454	496.18	0.470996		214	928.23
300	594.2	0.167		233	729.25
427	1900.14	0.417698		208	777.65
378	569.23	0.320972		214	436.88
397	477.37	0.358478		201	928.75
401	680.28	0.366374		232	437.64
282	590.14	0.131468		195	712.01
301	285.49	0.168974		212	425.15
262	624.48	0.091988		215	587.11
506	948.38	0.573644		192	702.62
473	1081.26	0.508502		189	1058.61
328	1092.98	0.222272		203	333.91
461	848.63	0.484814		180	1029.77
328	909.46	0.222272		219	701.43
423	3182.24	0.409802		201	533.18
340	873.6	0.24596		219	345.54
275	887.09	0.11765		216	1081.63
322	668.91	0.210428		210	708.9
381	547.28	0.326894		203	349.97
265	773.99	0.09791		221	295.27
493	1121.98	0.547982		193	481.77
268	560.97	0.103832		217	542.76
397	615.31	0.358478		209	370.92
272	529.06	0.111728		212	256.37
246	307.95	0.060404		201	154.25
287	572.2	0.141338		219	252.82
311	470.3	0.188714		230	5505.65
249	540.27	0.066326		211	896.51
279	417.65	0.125546		223	476.95
504	829.2	0.569696		217	435.82
245	885.57	0.05843		229	901.95
338	574.26	0.242012		214	601.3
473	984.95	0.508502		211	544.01
321	697.21	0.208454		216	190.88
260	179.25	0.08804		225	318.21
456	431.18	0.474944		224	537.27
300	568.99	0.167		210	4582.44
456	1061.47	0.474944		226	761.91
379	1178.33	0.322946		189	350.38
252	403.08	0.072248		214	727.89
257	344.01	0.082118		222	127.88
343	734.76	0.251882		204	1122.64
393	640.16	0.350582		206	847.55
315	482.97	0.19661		188	373.68
284	380.16	0.135416		207	623.41
330	610.38	0.22622		197	826.57
271	542.2	0.109754		222	808.1
253	652.66	0.074222		214	394.04
445	770.85	0.45323		222	190.56
540	592.75	0.64076		188	743.03
279	649.56	0.125546		211	151.98
242	811.63	0.052508		193	330.83
295	324.01	0.15713		180	222.56
366	656.32	0.297284		185	1340.9
245	333.15	0.05843		197	471.01
253	680.3	0.074222		214	495.08
360	434.03	0.28544		192	140.14
561	964.52	0.682214		211	586.44
271	391.86	0.109754		198	520.71
256	564.1	0.080144		209	497.5
242	535.93	0.052508		236	560.71
244	753.89	0.056456		240	606.33
366	1233.83	0.297284		197	659.42
326	188.55	0.218324		214	251.57
315	843.98	0.19661		221	293.66
288	639.73	0.143312		233	725.35
534	974.38	0.628916		206	244.67
303	219.71	0.172922		204	338.91
284	943.11	0.135416		217	997.89
416	1153.8	0.395984		182	739.91
253	322.22	0.074222		192	704.45
516	1143.38	0.593384		237	1008.3
369	822.63	0.303206		209	575.17
307	835.63	0.180818		177	1350.46
289	343	0.145286		212	230.34
278	532.79	0.123572		234	387.31
277	660.52	0.121598		239	264.54
470	833.51	0.50258		226	619.73
248	367.73	0.064352		221	200.09
281	296.82	0.129494		187	889.71
332	1185.65	0.230168		211	516.04
327	641.17	0.220298		229	668.78
288	887.82	0.143312		202	335.3
271	1074.23	0.109754		211	445.03
261	536.14	0.090014		216	535.14
578	1598.02	0.715772		222	866.44
272	223.49	0.111728		233	760.39
247	1251.29	0.062378		228	619.67
301	614.79	0.168974		219	728.31
555	346.39	0.67037		231	383.98
396	761.86	0.356504		229	10780.9
317	1086.94	0.200558		214	254.17
319	533.69	0.204506		198	1272.74
295	883.77	0.15713		230	635.62
252	325.77	0.072248		240	476.61
252	660.18	0.072248		235	857.65
676	216.75	0.909224		222	756.19
371	809.21	0.307154		211	186.86
538	185.88	0.636812		196	354.36
513	776.96	0.587462		210	511.75
524	862.02	0.609176		217	574.94
374	113.1	0.313076		196	511.68
342	635.55	0.249908		210	675.71
519	1056.68	0.599306		234	487.69
550	259.29	0.6605		216	221.12
276	353.13	0.119624		227	357.33
561	1135.78	0.682214		206	189.56
419	512.11	0.401906		230	487.24
341	659.3	0.247934		205	500.83
345	564.13	0.25583		238	529.23
245	1009.75	0.05843		235	137.67
492	704.78	0.546008		211	204.04
420	715.43	0.40388		217	462.9
253	623.08	0.074222		223	198.96
254	3095.22	0.076196		221	663.48
266	798.46	0.099884		217	6293.07
266	756.46	0.099884		219	459.5
405	662.17	0.37427		223	485.11
389	534.14	0.342686		192	684.08
352	821.98	0.269648		237	335.96
424	837.64	0.411776		226	837.86
275	966.94	0.11765		211	829.63
669	232.27	0.895406		216	259.14
269	307.11	0.105806		214	239.5
496	878.78	0.553904		223	527.33
361	836.89	0.287414		234	271.34
272	775.69	0.111728		187	386.07
315	301.14	0.19661		227	425.4
309	5247.86	0.184766		238	312.34
365	1007.91	0.29531		237	133.06
382	850.45	0.328868		202	324.54
708	1105.02	0.972392		227	1048.37
343	996.49	0.251882		228	344.38
326	574.71	0.218324		203	636.36
249	275.72	0.066326		216	329.43
274	398.04	0.115676		219	201.81
353	681.54	0.271622		226	739.59
328	407.25	0.222272		219	181.14
391	588.57	0.346634		219	118.31
264	444.27	0.095936		216	252.8
705	669.87	0.96647		230	227.14
248	290.61	0.064352		228	691.34
375	555.7	0.31505		208	424.85
265	251.43	0.09791		239	253.4
253	262.23	0.074222		193	365.06
529	448.54	0.619046		225	252.61
262	259.63	0.091988		205	244.73
330	540.82	0.22622		223	286.16
437	636.72	0.437438		193	794.34
389	470.73	0.342686		192	1553.5
288	486.09	0.143312		212	442.71
448	511.98	0.459152		222	648.92
323	1056.66	0.212402		181	218.86
265	472.39	0.09791		223	521.74
245	486.49	0.05843		203	2881.96
277	389.27	0.121598		215	638.8
1978	181.65	3.47937		212	300.84
404	924.89	0.372296		214	716.29
243	231.73	0.054482		231	246.92
273	2178.58	0.113702		216	469.01
365	1347.67	0.29531		208	252.99
315	317.69	0.19661		222	455.49
242	260.22	0.052508		225	526.24
312	743.75	0.190688		203	1515.25
284	311.14	0.135416		212	475.14
304	1116.98	0.174896		231	631.9
323	346.27	0.212402		203	431.7
290	1495.78	0.14726		213	396.66
288	558.67	0.143312		217	1082.5
347	450.38	0.259778		212	180.88
244	404.27	0.056456		199	248.54
399	777.22	0.362426		201	894.12
307	567.7	0.180818		227	198.42
272	449.97	0.111728		211	1257.64
256	282.71	0.080144		215	117.33
440	1069.28	0.44336		212	120.33
253	714.63	0.074222		201	563.95
413	774.62	0.390062		220	520.46
247	186.55	0.062378		201	243.44
243	363.83	0.054482		200	489.07
910	286.44	1.37114		192	358
727	421.03	1.0099		202	410.75
336	665.41	0.238064		226	655.92
302	414.71	0.170948		219	463.35
354	787.01	0.273596		207	474.52
627	674.92	0.812498		221	311.06
306	531.08	0.178844		215	710.23
466	924.54	0.494684		208	689.12
248	680.18	0.064352		218	602.61
258	307.67	0.084092		207	435.77
491	903.77	0.544034		202	268.31
298	508.33	0.163052		211	347.53
261	887.12	0.090014		230	606.9
243	541.27	0.054482		183	400.54
275	270.31	0.11765		240	746.22
912	579.19	1.37509		196	744.2
379	557.93	0.322946		231	805.77
318	1277.54	0.202532		190	227.69
425	697.46	0.41375		191	286.85
374	1141.02	0.313076		224	914.02
321	960.19	0.208454		213	322.96
660	1224.66	0.87764		203	769
498	837.9	0.557852		217	607.84
409	902.25	0.382166		212	526.66
314	193.71	0.194636		202	267.89
247	365.88	0.062378		199	173.16
596	888.04	0.751304		188	549.39
254	374.83	0.076196		181	106.76
356	630.4	0.277544		207	494.66
363	264.83	0.291362		231	586.97
272	356.89	0.111728		231	202.36
283	346.24	0.133442		207	887.31
351	824.65	0.267674		233	406.77
500	705.91	0.5618		222	913.79
248	168.43	0.064352		228	756.03
277	271.21	0.121598		228	685.69
395	1621.96	0.35453		219	1808.42
286	457.88	0.139364		218	547.27
316	375.45	0.198584		207	468.06
359	699.34	0.283466		196	641.6
264	297.47	0.095936		216	243.83
249	526.22	0.066326		202	288.94
770	1543.87	1.09478		219	406.53
637	1029.81	0.832238		215	395.94
429	614.61	0.421646		205	429.01
381	736.63	0.326894		205	166.47
532	982.36	0.624968		203	838.66
252	2014.96	0.072248		207	107.79
549	1397.09	0.658526		219	267.9
543	729.75	0.646682		213	1243.2
347	139.33	0.259778		211	135.2
244	692.98	0.056456		229	1006.96
357	562.64	0.279518		219	617.39
460	11291.3	0.48284		225	236.89
461	563.36	0.484814		226	598.88
543	845.62	0.646682		232	770
311	232.59	0.188714		213	728.83
280	395.47	0.12752		214	652.26
257	376.83	0.082118		214	252.54
586	832.68	0.731564		216	638.98
925	907.37	1.40075		220	200.77
459	619.92	0.480866		220	703.88
298	774.99	0.163052		210	831.01
499	785.9	0.559826		219	482.61
443	824.27	0.449282		220	264.41
284	262.07	0.135416		206	231.1
316	855.69	0.198584		216	548.04
283	495.34	0.133442		220	389.97
302	986.85	0.170948		228	916.77
312	361.06	0.190688		232	304.77
398	871.71	0.360452		201	491.66
258	676.9	0.084092		187	913.23
409	658.04	0.382166		228	586.29
266	611.97	0.099884		215	413.26
315	559.04	0.19661		221	117.65
333	560	0.232142		219	562.66
330	4435.71	0.22622		234	643.22
256	433.32	0.080144		236	306.82
370	795.94	0.30518		234	205.96
290	523.24	0.14726		213	260.68
248	123.27	0.064352		213	586.01
786	527.79	1.12636		221	189.3
384	783.37	0.332816		219	213.86
251	463.17	0.070274		240	566.59
361	680.35	0.287414		204	438.19
259	552.15	0.086066		221	236.51
266	336.06	0.099884		207	465.94
616	677.32	0.790784		237	231.34
259	349.87	0.086066		219	293.29
319	245.96	0.204506		224	483.86
289	174.76	0.145286		222	511.41
343	395.96	0.251882		214	289.54
275	801.97	0.11765		219	131.29
610	733.6	0.77894		215	662.75
505	349.26	0.57167		223	210.48
527	910.44	0.615098		218	178.76
341	619.61	0.247934		238	576.13
472	994.4	0.506528		208	210.36
245	541.71	0.05843		229	436.99
247	441.09	0.062378		234	622.33
273	921.96	0.113702		213	649.64
302	1080.43	0.170948		210	279.28
481	629.15	0.524294		220	155.73
588	1066.17	0.735512		239	548.78
466	776.04	0.494684		234	876.55
685	1157.77	0.92699		192	250.25
254	690.87	0.076196		194	266.2
363	708.33	0.291362		240	152.08
369	715.85	0.303206		213	542.71
334	358.57	0.234116		221	605.85
266	318.36	0.099884		213	322.33
487	824.51	0.536138		232	601.35
326	681.44	0.218324		233	171.99
398	895.59	0.360452		225	315.37
472	352.85	0.506528		237	778.08
291	820.89	0.149234		237	336.97
429	433.33	0.421646		229	245.36
431	612.68	0.425594		210	318.36
405	437.89	0.37427		239	151.85
298	442.4	0.163052		224	229.94
275	1081.32	0.11765		220	261.83
349	829.54	0.263726		220	789.53
253	653.52	0.074222		232	344.39
379	202.37	0.322946		235	1599.13
260	347.65	0.08804		222	769.66
320	963.93	0.20648		223	178.47
483	539.32	0.528242		208	463.98
441	393.73	0.445334		217	437.52
242	591.59	0.052508		221	506.76
375	879.43	0.31505		198	630.28
254	708.5	0.076196		210	158.76
273	445.94	0.113702		201	916.27
277	332.24	0.121598		190	475.78
696	673.11	0.948704		239	250.54
244	182.36	0.056456		219	502.23
272	542.7	0.111728		238	255.58
324	258.25	0.214376		222	872.74
394	1185.13	0.352556		232	521.74
484	1202.11	0.530216		218	178.62
315	493.62	0.19661		228	521.42
591	935.63	0.741434		239	736.85
371	950.54	0.307154		214	635.41
388	185.21	0.340712		231	799.79
300	467.16	0.167		234	1510.64
426	715.97	0.415724		209	523.97
333	509.33	0.232142		216	946.15
260	664.04	0.08804		197	585.91
447	808.54	0.457178		218	269.69
272	7946.15	0.111728		233	193.62
538	1238.92	0.636812		217	372.83
743	1106.15	1.04148		233	292.91
428	665.94	0.419672		218	573.59
335	501.15	0.23609		235	343.11
461	1061.8	0.484814		201	338.29
368	745.03	0.301232		232	227.35
378	1195.87	0.320972		225	740.52
506	552.89	0.573644		236	327.83
249	708.53	0.066326		219	514.21
402	851.82	0.368348		231	158.59
339	642.98	0.243986		224	723.15
260	274.51	0.08804		228	540.61
346	938.27	0.257804		186	663.49
255	723.92	0.07817		221	1308.36
288	735.56	0.143312		203	271.26
269	658.27	0.105806		194	366.81
243	278.75	0.054482		215	295.43
271	295.69	0.109754		203	375.11
259	825.51	0.086066		195	1200.31
354	922.57	0.273596		225	508.52
245	322.85	0.05843		203	200.36
369	250.04	0.303206		212	564.12
398	1161.88	0.360452		223	241.8
248	287.77	0.064352		210	667.83
257	258.13	0.082118		219	747.4
373	671.61	0.311102		225	226.89
344	780.5	0.253856		217	316.17
363	1016.44	0.291362		239	496.25
322	251.51	0.210428		202	524.02
257	575.23	0.082118		203	185.56
261	504.22	0.090014		239	975.85
397	800.45	0.358478		222	421.17
321	320.66	0.208454		198	610.69
283	1080.65	0.133442		207	739.52
367	771.58	0.299258		228	536.42
254	231.92	0.076196		222	192.71
261	780.34	0.090014		218	596.85
273	842.94	0.113702		196	221.9
248	653.75	0.064352		207	293.84
248	851.9	0.064352		232	572.13
291	829.75	0.149234		210	503.39
460	592.82	0.48284		233	963.36
416	1010.4	0.395984		214	877.91
269	333.55	0.105806		211	596.29
377	898.37	0.318998		231	695.14
379	352.15	0.322946		238	2119.67
248	754.17	0.064352		234	203.93
248	560.4	0.064352		204	2187.63
305	385.94	0.17687		228	803.47
404	782.22	0.372296		217	161.27
256	600.9	0.080144		216	1151.91
245	489.47	0.05843		220	244.87
356	683.62	0.277544		228	285.35
265	1151.56	0.09791		230	536.72
507	485.25	0.575618		227	141.99
252	511.64	0.072248		230	503.92
437	552.03	0.437438		233	506.1
292	511.56	0.151208		237	1180.26
349	514.31	0.263726		216	228.68
265	639.92	0.09791		222	910.32
490	796.11	0.54206		237	226.63
429	848.2	0.421646		223	287.13
297	550.28	0.161078		211	1063.06
330	501.01	0.22622		235	754.14
368	920.97	0.301232		226	1038.46
505	939.9	0.57167		214	942.42
252	323.04	0.072248		231	364.32
272	244.33	0.111728		217	521.31
251	1177.1	0.070274		197	765.29
274	911.64	0.115676		225	502.31
330	600.97	0.22622		227	528.22
407	1288.81	0.378218		210	254.77
286	812.96	0.139364		226	390.48
306	523.59	0.178844		207	919.05
241	282.37	0.050534		219	810.08
261	637.62	0.090014		208	815.61
394	867.25	0.352556		235	414.15
253	936.75	0.074222		221	278.23
248	463.5	0.064352		201	602.88
475	1692.58	0.51245		215	130.35
461	796.08	0.484814		221	601.81
287	745.4	0.141338		183	504.68
266	716.97	0.099884		223	772.34
393	733.78	0.350582		209	488.83
406	814.57	0.376244		212	754.51
241	328.39	0.050534		220	1008.97
253	213.05	0.074222		206	11975.3
357	572.13	0.279518		212	412.81
259	1192.5	0.086066		213	829.96
252	1363.79	0.072248		240	323.89
328	1479.86	0.222272		216	473.89
265	403.83	0.09791		240	203.97
344	404.07	0.253856		204	409.62
253	385.09	0.074222		201	1101.63
241	499.57	0.050534		228	595.49
267	536.8	0.101858		202	290.32
500	192.59	0.5618		216	925.26
260	621.37	0.08804		197	295.51
260	713.02	0.08804		209	538.19
266	191.65	0.099884		195	424.21
312	506.09	0.190688		198	354.92
432	161.18	0.427568		205	754.14
344	469.36	0.253856		209	880.35
358	918.14	0.281492		200	690.09
263	1964.75	0.093962		212	308.58
344	550.38	0.253856		201	548.41
308	506.77	0.182792		202	629.82
272	215.25	0.111728		215	500.35
445	952.92	0.45323		207	786.16
243	424.74	0.054482		236	288.46
301	461.63	0.168974		217	773.79
357	377.17	0.279518		209	631.46
504	430.69	0.569696		212	602.59
362	589.93	0.289388		192	109.39
423	994.23	0.409802		209	260.29
331	1013.3	0.228194		235	6941.06
408	779	0.380192		206	971.37
397	430.39	0.358478		219	816.26
247	744.1	0.062378		200	1001.97
316	387.48	0.198584		186	363.26
328	1352.86	0.222272		210	188.16
528	1120.59	0.617072		210	717.64
320	687.04	0.20648		219	293.97
473	721.99	0.508502		192	400.69
413	641.27	0.390062		190	785.57
553	658.72	0.666422		216	428.43
296	236.24	0.159104		204	1113.29
412	849.55	0.388088		206	469.48
257	944.72	0.082118		240	191.81
253	836.76	0.074222		200	139.06
370	853.68	0.30518		205	728.54
289	524	0.145286		235	735.8
[truncated: 12,634 more rows]

## Sheet: pAOXalphaeGFP 5 copy
pAOXaeGFP2 (5 copy)
(98.7% of single cells have intracellular GFP; 69.0% of single cells are secreting GFP; cut-off threshold for secreted GFP = 231)
eGFP secreting single cells				Non-secreting single cells
Median Fluorescent Intensity (Secreted GFP)	Median fluorescent Intensity (Intracellular GFP, compensated)	eGFP secretion rate [ng/mL/h]		Median Fluorescent Intensity (Secreted GFP)	Median fluorescent Intensity (Intracellular GFP, compensated)
475	393.07	0.51245		202	234.781
528	1546.56	0.617072		217	527.379
357	419.423	0.279518		230	300.334
606	575.742	0.771044		214	111.986
504	1222.65	0.569696		224	401.248
290	346.923	0.14726		230	269.499
249	265.43	0.066326		229	462.354
367	306.504	0.299258		207	131.976
259	171.043	0.086066		208	-88.6642
391	868.503	0.346634		210	20.6588
868	608.254	1.28823		213	78.8583
400	502.201	0.3644		197	17.2636
462	1600.63	0.486788		229	467.838
267	549.197	0.101858		226	543.749
351	336.709	0.267674		228	-20.3679
709	1011.33	0.974366		229	356.493
757	846.317	1.06912		227	278.5
308	129.706	0.182792		225	-21.0372
979	140.015	1.50735		218	356.972
1338	574.009	2.21601		201	742.034
451	154.88	0.465074		220	52.4421
440	412.975	0.44336		223	777.261
361	389.605	0.287414		227	829.383
290	214.415	0.14726		228	-4.55956
490	591.58	0.54206		217	196.908
483	228.589	0.528242		197	347.987
306	486.112	0.178844		227	641.891
949	970.868	1.44813		206	108.729
310	542.282	0.18674		218	100.662
257	386.011	0.082118		214	125.166
484	462.813	0.530216		196	235.279
348	345.586	0.261752		213	712.68
252	428.306	0.072248		209	216.628
352	146.248	0.269648		207	451.37
531	535.651	0.622994		198	135.313
255	438.653	0.07817		211	364.263
256	432.012	0.080144		198	80.2237
394	74.7107	0.352556		195	-31.0864
306	451.706	0.178844		222	328.157
255	132.161	0.07817		198	227.608
343	390.005	0.251882		228	95.6663
383	482.883	0.330842		219	206.161
335	729.796	0.23609		203	354.801
330	664.057	0.22622		203	26.8659
241	152.809	0.050534		218	267.797
608	573.646	0.774992		188	585.227
512	17.456	0.585488		191	208.845
330	394.441	0.22622		220	195.207
391	273.73	0.346634		203	837.936
402	412.393	0.368348		193	996.4
464	369.844	0.490736		231	387.001
249	157.345	0.066326		212	77.5169
256	319.072	0.080144		211	452.827
416	97.4385	0.395984		214	426.244
800	708.221	1.154		198	-84.4434
267	441.268	0.101858		226	-98.4451
620	592.282	0.79868		199	546.126
236	458.342	0.040664		227	674.293
245	289.907	0.05843		222	299.062
320	372.9	0.20648		208	448.712
454	166.779	0.470996		206	103.844
380	635.309	0.32492		214	200.611
263	89.3903	0.093962		203	422.497
248	269.966	0.064352		231	265.398
275	551.4	0.11765		215	1420.23
278	115.84	0.123572		218	94.7317
249	678.204	0.066326		200	337.56
324	330.175	0.214376		221	459.017
280	167.321	0.12752		231	595.812
382	52.7011	0.328868		225	437.894
271	-94.5687	0.109754		221	298.597
256	385.371	0.080144		221	350.712
337	55.0611	0.240038		216	1678.19
238	910.124	0.044612		197	434.202
849	365.496	1.25073		192	210.253
453	895.162	0.469022		208	14.1561
419	63.6747	0.401906		217	191.875
336	413.829	0.238064		205	184.404
367	752.934	0.299258		204	164.259
375	837.287	0.31505		209	469.669
240	816.81	0.04856		218	-160.018
359	413.601	0.283466		215	279.475
405	817.352	0.37427		182	17.6879
780	392.338	1.11452		213	348.683
575	892.153	0.70985		225	529.828
722	291.628	1.00003		230	948.336
613	215.027	0.784862		216	147.009
275	367.933	0.11765		217	686.505
291	268.789	0.149234		200	118.324
234	700.117	0.036716		186	730.081
1017	942.13	1.58236		207	146.821
460	46.9361	0.48284		216	306.431
357	51.6773	0.279518		190	541.093
359	412.451	0.283466		199	281.578
1158	926.574	1.86069		224	649.921
255	73.3102	0.07817		222	216.564
366	402.756	0.297284		212	312.925
548	732.95	0.656552		212	248.904
250	554.546	0.0683		219	269.405
282	461.06	0.131468		215	286.04
254	113.426	0.076196		194	747.803
600	740.52	0.7592		220	1049.4
259	380.297	0.086066		221	152.882
354	786.33	0.273596		213	865.828
368	541.64	0.301232		215	984.675
376	444.646	0.317024		219	171.699
424	626.342	0.411776		212	467.865
691	840.015	0.938834		221	277.235
554	1093.7	0.668396		226	556.749
347	1042.75	0.259778		203	225.549
423	636.884	0.409802		214	342.228
232	847.108	0.032768		227	91.6523
681	583.622	0.919094		204	2149.54
563	658.565	0.686162		222	609.501
503	656.023	0.567722		199	216.257
273	155.409	0.113702		196	73.63
433	911.27	0.429542		222	354.153
236	180.701	0.040664		219	247.587
239	67.3443	0.046586		215	398.12
352	358.77	0.269648		214	124.229
247	419.129	0.062378		195	345.469
363	436.478	0.291362		218	540.237
631	527.92	0.820394		191	296.523
600	863.397	0.7592		210	160.81
264	522.718	0.095936		204	412.579
381	-15.9704	0.326894		188	192.785
605	-88.3845	0.76907		202	73.2721
443	467.53	0.449282		202	204.59
256	485.639	0.080144		213	273.615
596	309.278	0.751304		206	298.28
375	-34.4123	0.31505		212	228.974
264	-4.42183	0.095936		218	289.259
842	1248.61	1.23691		219	544.204
236	528.776	0.040664		207	399.425
767	398.892	1.08886		220	175.695
336	60.4695	0.238064		229	512.345
476	747.104	0.514424		218	249.62
455	470.342	0.47297		208	78.0633
309	182.65	0.184766		221	6198.22
339	365.428	0.243986		218	153.69
290	444.071	0.14726		231	190.572
575	885.253	0.70985		230	438.935
275	1430.63	0.11765		222	56.1058
234	207.712	0.036716		223	448.216
388	962.767	0.340712		216	114.106
337	548.075	0.240038		219	469.317
374	201.288	0.313076		223	325.521
705	608.85	0.96647		202	411.65
256	-74.3186	0.080144		223	318.611
488	586.141	0.538112		226	321.95
267	142.304	0.101858		216	83.9669
618	648.485	0.794732		189	53.5904
396	31.0466	0.356504		191	151.102
321	1017.13	0.208454		224	169.099
407	514.664	0.378218		212	432.72
518	311.565	0.597332		201	102.858
445	518.326	0.45323		210	207.043
472	698.103	0.506528		209	768.568
414	943.597	0.392036		204	325.595
293	336.809	0.153182		201	89.0611
592	203.557	0.743408		207	443.222
242	270.714	0.052508		209	194.866
260	457.514	0.08804		226	288.815
268	366.939	0.103832		222	123.363
331	642.269	0.228194		207	123.227
461	579.461	0.484814		208	466.322
348	647.211	0.261752		214	258.566
411	1473.11	0.386114		204	1253.48
294	-830.125	0.155156		217	735.972
275	530.328	0.11765		215	543.917
411	380.813	0.386114		201	3.57908
303	140.509	0.172922		204	631.125
450	90.7946	0.4631		189	-30.8868
415	652.22	0.39401		207	568.186
377	328.235	0.318998		222	27.795
311	898.406	0.188714		208	341.379
511	842.524	0.583514		207	395.258
530	967.432	0.62102		209	678.718
282	425.467	0.131468		195	469.553
351	518.886	0.267674		214	398.579
432	472.787	0.427568		208	93.2383
430	146.214	0.42362		221	430.288
311	806.066	0.188714		213	26.4582
265	568.729	0.09791		229	118.689
460	719.754	0.48284		218	280.764
308	624.525	0.182792		228	196.169
303	-124.827	0.172922		228	340.693
328	465.55	0.222272		208	226.815
575	447.987	0.70985		198	6524.55
309	130.233	0.184766		212	171.432
760	280.945	1.07504		216	198.512
427	288.145	0.417698		228	764.74
295	444.367	0.15713		196	604.825
691	516.51	0.938834		218	539.049
497	865.606	0.555878		215	611.978
428	443.386	0.419672		218	401.044
357	358.83	0.279518		210	419.305
362	166.149	0.289388		220	296.195
241	73.1524	0.050534		231	759.15
571	505.668	0.701954		226	54.6385
334	129.463	0.234116		218	212.476
406	449.691	0.376244		223	243.306
267	359.517	0.101858		214	323.038
350	98.6027	0.2657		228	441.179
513	941.263	0.587462		182	217.54
235	58.4019	0.03869		200	283.688
489	514.694	0.540086		209	536.281
244	-44.2863	0.056456		208	239.609
243	692.645	0.054482		203	1570.76
241	177.148	0.050534		186	-49.175
442	1050.95	0.447308		202	822.129
254	53.491	0.076196		202	119.531
395	514.401	0.35453		195	616.613
286	387.516	0.139364		180	479.705
339	346.906	0.243986		221	768.441
232	736.085	0.032768		210	237.98
696	497.284	0.948704		229	841.427
262	168.001	0.091988		193	288.126
239	598.986	0.046586		221	55.6047
383	529.01	0.330842		211	442.638
295	426.962	0.15713		188	0.399648
313	374.447	0.192662		191	284.246
240	161.994	0.04856		203	343.014
296	722.062	0.159104		212	576.524
248	272.77	0.064352		229	539.232
272	201.665	0.111728		224	758.764
430	732.94	0.42362		213	6.16305
372	187.971	0.309128		212	424.474
386	801.986	0.336764		214	703.181
282	-20.7028	0.131468		188	-151.28
371	104.295	0.307154		218	393.195
300	324.663	0.167		215	389.484
254	697.204	0.076196		223	125.433
315	151.652	0.19661		223	-1.74559
358	517.704	0.281492		194	546.128
341	78.4773	0.247934		231	493.472
298	238.462	0.163052		217	917.958
258	500.986	0.084092		231	310.585
293	150.717	0.153182		207	307.476
291	253.784	0.149234		215	536.632
294	660.765	0.155156		204	314.536
257	338.54	0.082118		228	704.032
289	498.658	0.145286		231	446.283
463	-261.464	0.488762		214	721.034
245	501.162	0.05843		231	131.477
239	222.354	0.046586		226	589.581
294	158.456	0.155156		229	10.9171
278	636.848	0.123572		225	185.255
242	280.968	0.052508		226	140.199
286	623.244	0.139364		224	665.621
443	861.727	0.449282		230	79.22
304	386.586	0.174896		219	197.768
287	10.809	0.141338		225	454.438
271	828.698	0.109754		231	219.596
525	159.291	0.61115		227	204.505
249	96.8083	0.066326		223	406.259
232	7.97181	0.032768		222	291.091
289	290.07	0.145286		220	-8.54707
315	817.067	0.19661		221	322.002
411	694.625	0.386114		220	525.568
346	299.783	0.257804		228	319.829
307	203.525	0.180818		230	200.345
275	670.566	0.11765		214	632.075
244	175.344	0.056456		192	545.732
326	290.562	0.218324		214	135.051
388	660.586	0.340712		206	200.597
258	74.5212	0.084092		203	-98.539
433	646.804	0.429542		205	329.216
278	474.771	0.123572		183	344.698
472	716.469	0.506528		183	4096.74
234	623.187	0.036716		228	218.045
257	228.011	0.082118		202	369.086
436	790.312	0.435464		194	467.446
350	910.895	0.2657		215	4502.33
266	224.284	0.099884		212	46.2273
502	1058.28	0.565748		188	333.089
290	611.466	0.14726		228	42.8041
450	626.384	0.4631		225	389.534
273	391.655	0.113702		216	166.61
1134	1045.45	1.81332		208	493.308
299	597.789	0.165026		217	-98.704
330	471.894	0.22622		218	612.361
326	661.047	0.218324		195	189.076
341	810.013	0.247934		213	501.582
293	396.307	0.153182		211	137.827
398	377.509	0.360452		202	1053.76
285	32.7415	0.13739		228	259.399
395	936.44	0.35453		229	1637.53
923	753.26	1.3968		202	129.176
268	75.0618	0.103832		209	114.519
548	331.45	0.656552		230	245.554
580	779.479	0.71972		209	849.599
306	710.004	0.178844		179	546.721
294	601.06	0.155156		207	327.082
242	159.866	0.052508		210	414.418
399	337.523	0.362426		215	349.567
612	716.28	0.782888		226	237.99
235	2978.48	0.03869		197	1673.1
481	692.262	0.524294		204	25.1136
233	748.332	0.034742		209	158.488
332	550.345	0.230168		219	389.02
242	92.0026	0.052508		214	76.9514
687	689.708	0.930938		228	382.304
254	216.908	0.076196		226	216.164
386	447.094	0.336764		225	460.897
242	342.157	0.052508		221	166.627
366	500.707	0.297284		216	207.255
324	315.175	0.214376		211	347.267
258	541.564	0.084092		221	280.752
268	397.478	0.103832		217	523.701
501	208.713	0.563774		221	290.808
276	257.158	0.119624		211	566.263
287	258.887	0.141338		215	221.888
323	66.9306	0.212402		209	430.214
373	836.091	0.311102		216	215.58
255	421.306	0.07817		226	261.998
262	215.668	0.091988		201	217.58
341	327.227	0.247934		222	73.7898
269	558.147	0.105806		219	63.7422
270	1057.13	0.10778		207	995.606
666	586.854	0.889484		220	10.8323
263	235.161	0.093962		224	100.894
236	141.72	0.040664		231	144.808
238	224.323	0.044612		220	327.167
419	683.335	0.401906		201	69.8545
247	866.397	0.062378		224	37.3707
241	238.102	0.050534		210	674.657
250	331.91	0.0683		184	50.1668
325	454.833	0.21635		200	490.637
284	920.478	0.135416		226	214.569
437	663.733	0.437438		202	157.596
365	333.108	0.29531		197	266.438
301	575.583	0.168974		212	851.325
377	810.603	0.318998		222	333.143
434	545.451	0.431516		218	35.9663
259	633.087	0.086066		225	501.337
247	1488.12	0.062378		206	464.915
359	737.037	0.283466		218	180.959
349	167.501	0.263726		199	966.132
646	1376.88	0.850004		199	385.254
288	737.209	0.143312		205	801.245
292	301.992	0.151208		189	746.917
324	682.293	0.214376		209	91.3933
494	902.313	0.549956		225	229.854
424	454.367	0.411776		223	90.2617
682	974.79	0.921068		203	272.028
328	610.389	0.222272		199	680.695
232	152.614	0.032768		230	419.771
484	310.028	0.530216		200	284.611
370	413.936	0.30518		198	353.53
620	1513.21	0.79868		203	235.142
374	509.481	0.313076		222	284.421
316	716.399	0.198584		207	696.054
402	428.396	0.368348		202	242.96
495	645.672	0.55193		230	359.538
373	370.455	0.311102		191	495.64
294	502.012	0.155156		182	39.3589
459	775.18	0.480866		219	92.0487
256	749.317	0.080144		206	-21.63
251	427.263	0.070274		226	344.996
275	493.055	0.11765		227	490.431
332	332.536	0.230168		206	749.207
746	774.372	1.0474		223	100.079
238	241.045	0.044612		224	508.42
540	393.819	0.64076		225	119.975
265	587.785	0.09791		206	544.992
396	569.352	0.356504		213	211.51
408	726.881	0.380192		231	64.6725
388	834.929	0.340712		224	346.782
400	933.226	0.3644		224	221.838
349	965.448	0.263726		196	79.0761
291	251.226	0.149234		229	267.535
459	695.137	0.480866		214	189.994
441	516.939	0.445334		225	502.687
251	1128.21	0.070274		208	176.242
362	921.378	0.289388		228	254.92
380	529.03	0.32492		201	162.141
525	627.735	0.61115		206	260.605
244	216.212	0.056456		225	307.755
420	165.165	0.40388		205	461.035
296	407.506	0.159104		189	100.823
286	806.531	0.139364		225	128.118
488	601.342	0.538112		191	275.711
238	340.538	0.044612		197	400.141
271	528.243	0.109754		229	157.512
261	108.399	0.090014		216	309.435
279	130.578	0.125546		224	247.4
503	672.767	0.567722		228	184.242
945	2629.4	1.44023		226	310.062
248	1068.32	0.064352		193	219.152
662	397.526	0.881588		225	439.011
455	830.288	0.47297		197	511.523
341	274.55	0.247934		219	160.556
530	188.623	0.62102		213	305.673
275	271.741	0.11765		224	4238.96
371	550.924	0.307154		228	640.792
239	9443.25	0.046586		204	527.179
684	400.517	0.925016		213	441.055
317	316.004	0.200558		197	293.747
308	6395.58	0.182792		196	247.116
261	310.482	0.090014		214	704.446
461	439.533	0.484814		214	170.069
281	926.617	0.129494		193	630.912
304	388.728	0.174896		205	874.298
312	327.821	0.190688		217	594.92
246	399.736	0.060404		203	276.072
283	747.518	0.133442		214	308.141
1189	798.304	1.92189		189	60.2683
243	381.089	0.054482		188	440.59
238	37.5569	0.044612		201	102.55
246	232.806	0.060404		200	546.106
270	277.577	0.10778		223	413.464
301	611.573	0.168974		210	673.881
263	313.891	0.093962		225	483.092
256	199.41	0.080144		205	309.867
241	440.088	0.050534		193	410.581
322	771.737	0.210428		229	583.884
320	794.908	0.20648		210	44.179
269	354.257	0.105806		208	270.191
233	443.166	0.034742		206	242.759
269	436.044	0.105806		221	829.531
361	371.869	0.287414		190	441.204
303	705.108	0.172922		231	117.323
310	144.812	0.18674		213	249.853
388	1324.53	0.340712		176	218.008
314	825.005	0.194636		201	496.724
332	715.553	0.230168		190	646.137
696	286.845	0.948704		218	297.626
347	947.203	0.259778		230	229.236
252	351.427	0.072248		190	346.866
249	77.0121	0.066326		215	754.856
369	1174.54	0.303206		219	183.113
344	236.551	0.253856		213	408.072
317	578.219	0.200558		198	367.686
337	450.789	0.240038		217	367.2
249	511.521	0.066326		225	697.48
574	691.301	0.707876		215	2646.24
292	468.073	0.151208		221	1030.54
452	181.906	0.467048		209	1127.78
253	488.292	0.074222		203	111.132
236	250.13	0.040664		194	302.251
527	3144.96	0.615098		208	630.312
281	410.674	0.129494		218	255.768
317	556.26	0.200558		230	635.848
399	795.972	0.362426		181	689.319
264	294.694	0.095936		213	621.578
268	281.31	0.103832		204	586.277
479	594.878	0.520346		226	634.94
437	210.957	0.437438		191	289.97
243	576.037	0.054482		231	314.792
249	500.44	0.066326		219	-10.904
369	694.452	0.303206		211	478.201
248	315.905	0.064352		204	183.616
251	644.582	0.070274		226	145.065
248	478.927	0.064352		223	235.058
321	407.288	0.208454		201	812.697
428	410.486	0.419672		188	408.47
337	537.411	0.240038		219	218.65
269	469.738	0.105806		188	251.461
325	198.683	0.21635		203	123.379
325	610.795	0.21635		207	466.324
335	392.471	0.23609		204	138.907
317	335.73	0.200558		221	490.919
313	236.068	0.192662		222	385.056
577	49.4991	0.713798		224	267.485
341	477.488	0.247934		199	649.076
267	301.483	0.101858		206	1270.1
351	474.589	0.267674		211	157.781
326	608.951	0.218324		224	176.042
262	685.973	0.091988		217	463.34
281	133.384	0.129494		190	349.427
299	646.157	0.165026		203	83.6767
263	326.125	0.093962		196	214.665
358	623.922	0.281492		210	244.182
262	40.1368	0.091988		191	283.849
413	506.599	0.390062		226	441.541
241	421.136	0.050534		194	454.196
551	264.427	0.662474		197	327.626
256	382.08	0.080144		186	442.17
236	511.494	0.040664		178	562.812
280	471.174	0.12752		198	66.3814
316	341.128	0.198584		191	374.969
359	694.957	0.283466		186	689.973
345	596.249	0.25583		205	328.123
311	640.013	0.188714		178	693.998
246	163.308	0.060404		204	1072.83
309	242.667	0.184766		213	138.887
291	440.93	0.149234		215	657.703
284	414.179	0.135416		191	418.876
279	358.541	0.125546		203	163.842
294	467.5	0.155156		207	481.764
272	1041.24	0.111728		208	400.857
292	351.829	0.151208		208	605.989
300	250.377	0.167		222	241.315
687	229.609	0.930938		205	374.419
273	444.4	0.113702		213	148.91
253	642.983	0.074222		211	207.872
320	612.856	0.20648		204	338.355
265	705.444	0.09791		203	1889.85
249	525.055	0.066326		198	455.858
268	499.996	0.103832		227	164.009
296	736.354	0.159104		228	423.303
293	420.252	0.153182		196	-66.7806
373	679.729	0.311102		195	30.6133
247	626.766	0.062378		219	123.502
273	344.295	0.113702		209	211.911
273	872.538	0.113702		230	298.826
249	89.6367	0.066326		227	152.913
250	495.642	0.0683		230	72.4438
312	609.79	0.190688		199	294.726
431	502.489	0.425594		218	176.895
618	156.021	0.794732		230	540.967
317	379.172	0.200558		229	27.2575
282	584.207	0.131468		211	522.922
237	376.497	0.042638		217	573.406
249	261.788	0.066326		202	35.3364
232	57.5584	0.032768		219	102.284
297	426.016	0.161078		208	547.486
291	742.168	0.149234		226	328.714
245	268.29	0.05843		209	25.9185
441	628.845	0.445334		230	30.7979
254	222.242	0.076196		200	84.1279
237	91.6084	0.042638		215	417.516
298	86.347	0.163052		225	126.107
289	236.74	0.145286		226	128.379
377	713.431	0.318998		198	463.153
331	498.057	0.228194		224	216.14
304	572.218	0.174896		216	250.475
255	204.287	0.07817		222	66.0042
321	525.279	0.208454		207	180.203
296	397.987	0.159104		209	446.583
346	634.048	0.257804		224	208.704
236	668.299	0.040664		213	600.8
345	293.156	0.25583		225	32.0925
260	256.656	0.08804		219	95.6426
276	15.7904	0.119624		224	469.99
346	475.672	0.257804		229	448.338
318	413.351	0.202532		212	680.785
297	991.757	0.161078		226	38.5113
358	507.629	0.281492		229	746.727
255	246.468	0.07817		227	92.4438
319	1160.51	0.204506		215	553.836
318	146.905	0.202532		219	365.601
239	526.33	0.046586		207	311.166
409	645.178	0.382166		176	99.6422
261	282.553	0.090014		231	675.688
426	332.49	0.415724		228	136.613
365	660.317	0.29531		195	516.891
353	700.529	0.271622		208	400.421
234	319.153	0.036716		219	143.302
261	637.619	0.090014		212	149.748
286	560.149	0.139364		207	475.493
290	563.526	0.14726		207	474.535
294	940.743	0.155156		212	348.822
405	736.624	0.37427		229	209.827
252	452.58	0.072248		209	336.421
414	423.142	0.392036		194	123.567
250	468.724	0.0683		204	61.8507
295	438.271	0.15713		192	291.365
358	150.293	0.281492		227	645.535
486	726.583	0.534164		195	-40.9554
242	405.444	0.052508		226	166.646
306	1034.87	0.178844		223	102.708
248	-7.95586	0.064352		220	362.826
250	205.935	0.0683		212	158.865
245	194.521	0.05843		215	135.761
334	699.126	0.234116		204	195.568
290	244.134	0.14726		216	108.291
316	582.871	0.198584		191	667.287
239	-29.9721	0.046586		229	393.946
414	223.557	0.392036		205	90.0477
374	607.42	0.313076		200	473.324
284	386.43	0.135416		189	297.061
246	348.69	0.060404		208	255.975
400	946.222	0.3644		212	68.5425
368	427.064	0.301232		190	165.792
243	333.418	0.054482		184	473.286
285	795.873	0.13739		208	25.2834
264	551.539	0.095936		210	296.182
272	307.249	0.111728		209	411.292
265	551.214	0.09791		231	76.4479
389	829.872	0.342686		209	325.761
242	313.145	0.052508		218	492.243
251	877.044	0.070274		221	239.353
263	222.433	0.093962		222	157.484
242	528.14	0.052508		212	282.607
254	581.347	0.076196		191	182.205
236	440.026	0.040664		211	220.162
318	510.835	0.202532		216	351.61
303	789.704	0.172922		214	266.673
303	558.002	0.172922		222	395.108
389	374.469	0.342686		208	479.841
346	759.001	0.257804		206	524.818
668	513.81	0.893432		229	416.398
460	430.748	0.48284		219	-62.6687
295	181.797	0.15713		194	49.2521
236	386.368	0.040664		216	218.743
276	433.981	0.119624		219	236.636
377	1037.49	0.318998		212	2479.93
319	865.663	0.204506		222	405.004
630	707.132	0.81842		212	807.604
314	487.543	0.194636		224	436.586
385	705.307	0.33479		218	77.4485
350	424.724	0.2657		231	41.264
289	354.087	0.145286		220	481.434
295	783.875	0.15713		230	174.419
389	508.039	0.342686		214	409.557
275	227.212	0.11765		204	256.905
263	441.573	0.093962		222	150.121
374	875.052	0.313076		228	48.2223
431	685.188	0.425594		206	394.56
237	492.684	0.042638		205	220.276
364	424.642	0.293336		227	124.672
291	515.758	0.149234		204	124.906
243	434.958	0.054482		214	435.319
245	192.379	0.05843		224	393.921
398	558.492	0.360452		231	620.146
538	853.762	0.636812		223	260.935
441	675.012	0.445334		218	317.526
265	216.443	0.09791		225	528.395
318	466.059	0.202532		220	322.032
278	467.105	0.123572		225	294.175
259	467.574	0.086066		224	32.7492
286	113.097	0.139364		191	338.244
261	331.477	0.090014		212	48.3462
561	727.411	0.682214		197	134.769
301	427.748	0.168974		228	545.743
363	465.893	0.291362		226	204.287
349	1342.65	0.263726		212	748.032
288	82.2827	0.143312		229	529.144
248	836.934	0.064352		211	378.906
573	822.222	0.705902		204	783.044
237	517.743	0.042638		214	472.414
291	641.922	0.149234		194	120.775
468	836.063	0.498632		189	216.004
304	780.848	0.174896		198	589.007
412	679.23	0.388088		227	55.3984
315	310.09	0.19661		231	246.668
259	603.694	0.086066		208	596.255
306	470.346	0.178844		193	154.207
400	791.444	0.3644		202	646.788
257	718.254	0.082118		210	285.293
390	946.06	0.34466		212	123.684
338	391.069	0.242012		218	319.203
459	293.331	0.480866		215	148.288
303	417.598	0.172922		212	260.321
380	935.714	0.32492		191	323.868
415	497.168	0.39401		212	410.182
260	282.058	0.08804		215	274.786
272	213.265	0.111728		209	493.496
504	313.984	0.569696		190	343.083
501	291.414	0.563774		198	356.299
241	-22.9028	0.050534		195	388.392
555	146.736	0.67037		212	625.734
281	305.971	0.129494		223	134.007
263	422.659	0.093962		224	152.267
369	248.694	0.303206		205	226.268
311	314.575	0.188714		203	103.791
375	333.972	0.31505		226	208.642
324	230.318	0.214376		201	106.256
299	193.223	0.165026		231	813.141
287	802.244	0.141338		214	485.126
260	382.274	0.08804		215	344.995
246	346.55	0.060404		218	359.146
290	443.528	0.14726		201	339.497
234	628.668	0.036716		212	251.56
370	79.3342	0.30518		198	163.848
270	517.214	0.10778		227	210.346
579	436.081	0.717746		213	520.292
263	558.223	0.093962		218	497.58
501	174.908	0.563774		229	870.594
283	234.219	0.133442		209	237.093
368	339.521	0.301232		226	104.816
283	283.992	0.133442		208	1184.98
373	407.479	0.311102		213	134.385
285	245.629	0.13739		222	480.644
257	476.847	0.082118		231	151.989
352	512.428	0.269648		198	304.57
326	728.452	0.218324		186	200.438
298	385.206	0.163052		200	487.127
387	426.546	0.338738		217	785.717
309	435.031	0.184766		187	67.3691
338	84.7125	0.242012		223	310.432
518	527.188	0.597332		197	436.189
393	825.65	0.350582		224	112.497
274	448.467	0.115676		198	234.3
464	1123.35	0.490736		215	50.1639
242	298.531	0.052508		213	302.979
299	664.296	0.165026		218	467.791
252	536.989	0.072248		228	536.92
283	157.135	0.133442		219	359.83
562	987.347	0.684188		224	559.31
527	446.559	0.615098		222	596.453
235	185.149	0.03869		223	283.647
330	537.058	0.22622		204	639.285
268	648.612	0.103832		229	491.366
482	540.319	0.526268		212	278.689
271	31.0169	0.109754		195	152.347
278	1135.09	0.123572		225	342.687
380	7270.94	0.32492		224	966.811
346	374.757	0.257804		202	604.963
241	2570.6	0.050534		217	316.383
568	644.648	0.696032		206	353.736
242	231.806	0.052508		195	-128.041
324	687.225	0.214376		196	1036.06
328	442.621	0.222272		205	723.238
430	158.779	0.42362		222	888.892
1258	506.084	2.05809		207	273.507
378	759.964	0.320972		231	621.347
240	279.413	0.04856		210	199.442
504	811.75	0.569696		215	198.911
322	420.777	0.210428		231	596.994
244	186.791	0.056456		223	290.779
270	254.399	0.10778		209	456.728
262	976.824	0.091988		219	91.2923
264	88.935	0.095936		198	590.708
234	224.418	0.036716		196	1031.9
453	368.941	0.469022		222	604.449
233	194.174	0.034742		220	443.764
232	830.841	0.032768		209	254.905
314	462.495	0.194636		219	157.227
438	531.232	0.439412		204	317.662
306	178.039	0.178844		199	212.455
273	721.364	0.113702		229	214.463
425	260.283	0.41375		199	178.97
291	375.139	0.149234		202	772.828
293	543.768	0.153182		229	468.478
354	303.332	0.273596		211	372.164
244	953.819	0.056456		231	282.226
389	529.523	0.342686		204	318.195
387	492.979	0.338738		204	245.877
414	1046.38	0.392036		201	144.434
336	230.974	0.238064		216	278.785
318	80.2384	0.202532		227	720.446
1169	408.71	1.88241		228	540.857
312	142.364	0.190688		184	831.237
325	804.614	0.21635		227	174.904
266	597.71	0.099884		222	410.613
238	289.971	0.044612		227	125.102
638	383.813	0.834212		200	690.511
471	94.0939	0.504554		205	173.869
678	138.087	0.913172		197	222.611
336	145.351	0.238064		218	243.448
842	467.334	1.23691		188	3518.66
480	55.6674	0.52232		220	805.441
467	675.133	0.496658		208	-114.456
269	140.476	0.105806		201	586.215
329	460.404	0.224246		209	174.217
441	455.606	0.445334		184	218.926
357	531.451	0.279518		203	271.176
586	460.515	0.731564		178	295.847
297	226.922	0.161078		183	247.172
318	263.341	0.202532		174	466.509
879	559.123	1.30995		206	806.561
350	460.731	0.2657		194	756.807
261	225.55	0.090014		201	489.484
622	728.913	0.802628		193	237.523
331	3038.18	0.228194		181	-25.2964
505	462.46	0.57167		202	232.562
314	231.497	0.194636		207	335.425
278	94.5778	0.123572		204	309.337
375	550.666	0.31505		198	224.558
400	240.267	0.3644		192	324.428
588	46.6502	0.735512		188	-33.7522
349	1304.25	0.263726		216	190.472
307	650.623	0.180818		196	318.274
479	479.624	0.520346		207	922.842
499	436.513	0.559826		222	486.773
249	350.341	0.066326		206	675.668
393	352.658	0.350582		229	313.661
366	538.534	0.297284		195	446.447
371	599.526	0.307154		221	113.971
607	122.864	0.773018		229	93.06
276	328.321	0.119624		229	156.367
367	264.353	0.299258		222	728.737
353	294.031	0.271622		213	197.854
233	204.688	0.034742		189	512.794
350	102.377	0.2657		227	225.23
252	183.334	0.072248		219	414.581
313	94.3748	0.192662		225	139.48
503	600.379	0.567722		230	202.703
470	155.878	0.50258		225	341.284
285	130.993	0.13739		228	497.316
363	84.4756	0.291362		231	768.633
338	765.124	0.242012		231	255.837
279	923.521	0.125546		226	187.841
499	640.834	0.559826		221	994.972
368	70.822	0.301232		214	66.2757
575	749.308	0.70985		226	375.889
386	804.209	0.336764		229	265.593
276	112.385	0.119624		222	263.689
298	229.187	0.163052		222	333.887
446	285.222	0.455204		224	582.972
256	388.148	0.080144		213	312.186
319	218.221	0.204506		207	1.1706
284	193.739	0.135416		220	421.154
282	421.019	0.131468		216	412.638
388	-69.0596	0.340712		209	129.914
302	820.364	0.170948		214	233.098
400	613.487	0.3644		210	123.362
232	530.761	0.032768		231	225.031
251	55.5876	0.070274		202	469.114
241	672.55	0.050534		229	260.42
297	272.762	0.161078		216	-30.9301
475	1311.47	0.51245		223	1009.25
232	385.068	0.032768		211	883.208
717	189.486	0.990158		228	346.081
235	1.3314	0.03869		213	74.1541
331	312.066	0.228194		226	431.814
479	551.258	0.520346		218	376.316
234	435.172	0.036716		230	389.079
356	492.306	0.277544		206	342.201
277	-99.5577	0.121598		229	1275.22
240	733.037	0.04856		231	159.658
507	348.778	0.575618		224	556.192
238	1098.88	0.044612		205	-2.85387
250	-57.7198	0.0683		213	148.765
244	237.943	0.056456		219	438.804
458	-24.246	0.478892		203	181.631
419	501.932	0.401906		222	121.581
573	200.648	0.705902		208	215.09
455	437.612	0.47297		228	777.982
311	177.923	0.188714		210	47.9791
325	1583.3	0.21635		206	-96.6748
256	100.332	0.080144		228	457.29
237	-136.138	0.042638		202	908.388
233	293.42	0.034742		213	522.652
238	196.896	0.044612		223	185.822
341	374.781	0.247934		194	395.406
327	303.73	0.220298		213	434.415
257	149.684	0.082118		218	13.2394
280	-72.9746	0.12752		202	160.791
313	764.692	0.192662		194	1816.76
672	744.498	0.901328		223	208.744
246	333.881	0.060404		220	107.139
234	554.244	0.036716		190	212.318
237	601.283	0.042638		192	327.894
466	489.297	0.494684		226	223.754
342	170.609	0.249908		224	385.162
412	414.986	0.388088		209	404.931
314	464.089	0.194636		226	440.798
261	1065.16	0.090014		215	58.4773
959	812.501	1.46787		219	656.591
276	-134.869	0.119624		207	296.696
279	14.4305	0.125546		221	27.3531
335	514.756	0.23609		226	143.113
241	735.677	0.050534		213	451.95
358	388.138	0.281492		224	701.917
237	147.348	0.042638		222	999.001
389	856.344	0.342686		201	462.575
606	279.119	0.771044		212	458.891
247	118.635	0.062378		221	871.737
308	106.274	0.182792		226	397.714
360	823.17	0.28544		215	718.055
243	-4.84897	0.054482		229	119.029
242	174.575	0.052508		207	596.144
719	418.442	0.994106		210	162.124
463	446.927	0.488762		198	708.222
287	103.378	0.141338		197	607.979
530	296.464	0.62102		186	67.9027
250	558.256	0.0683		213	497.853
245	181.567	0.05843		229	444.38
548	713.189	0.656552		206	254.791
444	530.387	0.451256		228	665.543
495	506.498	0.55193		230	274.801
289	526.902	0.145286		210	371.61
397	568.861	0.358478		231	327.816
566	538.378	0.692084		205	215.146
427	-119.861	0.417698		223	562.273
464	-14.9592	0.490736		217	86.6441
342	887.767	0.249908		207	338.98
247	111.426	0.062378		212	274.154
274	-27.6011	0.115676		209	453.95
362	522.008	0.289388		196	161.052
279	410.869	0.125546		216	263.713
406	515.203	0.376244		191	536.585
899	892.584	1.34943		190	812.656
429	182.487	0.421646		231	141.705
334	453.323	0.234116		208	88.99
828	607.202	1.20927		216	103.62
287	512.174	0.141338		230	246.612
300	281.668	0.167		218	61.1682
334	540.184	0.234116		209	32.7208
506	71.423	0.573644		210	311.879
444	689.395	0.451256		226	192.36
709	1132.69	0.974366		220	57.6214
425	588.257	0.41375		218	141.989
426	291.143	0.415724		220	1004.8
356	14.0846	0.277544		217	680.208
438	398.25	0.439412		207	221.891
325	496.429	0.21635		223	198.116
571	296.158	0.701954		197	270.615
529	424.686	0.619046		201	20.8256
658	477.827	0.873692		225	48.5532
597	629.528	0.753278		229	596.006
636	279.291	0.830264		195	128.265
301	155.101	0.168974		210	673.872
507	679.668	0.575618		206	225.075
422	659.947	0.407828		227	442.868
456	627.688	0.474944		226	476.261
516	328.974	0.593384		226	675.329
312	158.903	0.190688		211	683.003
324	365.475	0.214376		205	628.585
656	675.145	0.869744		224	96.0206
428	569.008	0.419672		206	137.413
264	174.979	0.095936		202	138.707
290	318.61	0.14726		216	193.726
832	934.125	1.21717		209	535.015
443	680.428	0.449282		214	209.907
467	470.942	0.496658		222	381.194
360	482.225	0.28544		227	220.114
766	689.744	1.08688		197	273.554
278	353.928	0.123572		217	220.253
283	617.419	0.133442		201	254.184
433	642.643	0.429542		203	121.826
488	196.819	0.538112		221	1627.59
253	321.408	0.074222		218	216.457
491	609.33	0.544034		197	276.886
320	107.513	0.20648		185	53.6645
352	560.43	0.269648		200	188.559
289	560.924	0.145286		215	162.441
686	496.818	0.928964		217	755.83
418	563.419	0.399932		206	655.118
329	695.179	0.224246		215	337.451
316	442.705	0.198584		217	76.9201
557	365.861	0.674318		210	160.252
713	950.529	0.982262		231	307.988
639	1590.41	0.836186		203	323.285
243	254.466	0.054482		212	342.421
415	1012.5	0.39401		212	318.498
244	225.588	0.056456		215	135.913
721	780.709	0.998054		222	834.003
238	78.343	0.044612		228	138.257
266	216.491	0.099884		197	439.327
596	-89.897	0.751304		209	478.398
266	602.181	0.099884		224	132.094
239	273.396	0.046586		220	291.469
326	139.577	0.218324		227	571.995
366	637.905	0.297284		203	582.288
456	711.009	0.474944		185	320.826
411	61.089	0.386114		228	1094.08
280	420.619	0.12752		220	173.164
291	238.783	0.149234		227	433.108
357	5.08165	0.279518		192	55.1289
455	1100.58	0.47297		204	318.681
496	606.178	0.553904		216	24.8624
401	922.124	0.366374		206	516.354
486	514.843	0.534164		201	256.218
261	186.283	0.090014		222	256.367
321	182.306	0.208454		220	125.594
232	294.179	0.032768		209	2582.64
368	110.784	0.301232		191	562.497
242	-110.209	0.052508		226	363.832
354	806.6	0.273596		229	660.102
404	455.45	0.372296		208	72.257
285	74.3963	0.13739		192	246.868
237	352.696	0.042638		205	703.818
378	712.826	0.320972		204	255.466
442	490.36	0.447308		189	326.003
418	311.104	0.399932		198	420.418
254	150.047	0.076196		190	662.82
293	170.626	0.153182		216	137.583
505	172.964	0.57167		204	760.651
249	128.533	0.066326		229	684.727
424	-118.636	0.411776		210	185.9
360	440.841	0.28544		214	245.707
522	865.002	0.605228		221	395.248
487	566.612	0.536138		200	125.667
296	-65.9878	0.159104		203	615.399
297	363.314	0.161078		214	62.0483
244	487.507	0.056456		218	52.8818
280	262.976	0.12752		206	84.9708
426	500.727	0.415724		201	177.26
344	21.1481	0.253856		224	208.895
288	749.882	0.143312		219	160.859
302	127.11	0.170948		181	696.264
623	745.863	0.804602		216	946.319
285	930.604	0.13739		214	547.464
270	239.357	0.10778		203	700.539
280	327.573	0.12752		186	215.175
298	516.452	0.163052		215	323.975
310	731.52	0.18674		198	1468.57
670	737.795	0.89738		211	178.484
271	582.98	0.109754		221	209.222
253	292.222	0.074222		229	102.442
338	703.903	0.242012		221	330.292
245	269.214	0.05843		194	551.266
491	1108.89	0.544034		200	152.667
350	677.677	0.2657		226	470.019
424	706.093	0.411776		231	339.086
250	448.6	0.0683		226	337.675
238	-81.2488	0.044612		230	280.544
255	621.55	0.07817		221	566.92
263	307.273	0.093962		221	1022.02
473	626.042	0.508502		220	68.546
248	203.867	0.064352		215	370.887
305	338.864	0.17687		193	841.794
342	299.094	0.249908		187	491.633
291	16.4614	0.149234		212	439.325
370	719.746	0.30518		215	320.058
405	730.958	0.37427		226	214.591
299	662.607	0.165026		217	289.899
452	621.356	0.467048		212	702.664
305	823.066	0.17687		207	515.086
292	334.309	0.151208		191	503.855
268	559.344	0.103832		221	283.774
233	275.1	0.034742		203	774.7
255	196.247	0.07817		226	489.685
400	476.14	0.3644		227	79.3485
267	145.5	0.101858		224	111.295
257	100.29	0.082118		213	887.384
389	658.688	0.342686		211	456.639
295	352.001	0.15713		204	278.326
241	172.043	0.050534		196	688.776
346	110.215	0.257804		177	110.15
291	656.297	0.149234		209	108.566
277	166.885	0.121598		223	427.386
232	-3.06746	0.032768		207	568.765
342	772.004	0.249908		227	35.3398
627	322.22	0.812498		216	232.929
276	176.905	0.119624		231	414.943
402	788.647	0.368348		190	199.975
332	694.238	0.230168		200	386.731
264	320.984	0.095936		182	467.523
388	194	0.340712		214	569.465
263	432.748	0.093962		185	-65.6588
270	597.312	0.10778		168	499.784
461	231.426	0.484814		197	660.954
353	593.544	0.271622		218	466.167
495	1065.89	0.55193		199	461.749
371	290.375	0.307154		178	338.595
375	131.556	0.31505		186	416.638
351	538.596	0.267674		208	146.252
348	650.395	0.261752		219	182.255
303	514.85	0.172922		183	115.37
404	674.259	0.372296		200	715.639
288	385.379	0.143312		213	229.587
292	598.257	0.151208		201	196.761
306	519.814	0.178844		215	904.327
301	834.821	0.168974		206	402.059
446	83.7631	0.455204		213	297.597
293	427.911	0.153182		208	-130.023
294	435.714	0.155156		205	1461.76
488	673.624	0.538112		214	252.261
346	742.141	0.257804		197	178.451
359	79.4654	0.283466		209	93.3356
262	394.764	0.091988		219	3569.69
346	748.594	0.257804		206	493.175
364	482.391	0.293336		226	487.278
275	268.61	0.11765		231	326.469
260	508.185	0.08804		225	487.692
313	371.024	0.192662		207	305.482
530	69.9947	0.62102		223	234.306
557	677.155	0.674318		220	498.165
344	496.594	0.253856		224	387.52
320	55.2558	0.20648		222	755.58
249	55.5364	0.066326		202	92.75
560	506.957	0.68024		218	757.093
418	683.864	0.399932		228	113.802
439	780.115	0.441386		200	506.236
243	147.423	0.054482		215	115.574
407	634.953	0.378218		214	220.841
415	290.551	0.39401		224	143.206
396	68.4305	0.356504		230	496.146
643	306.255	0.844082		217	251.603
342	777.346	0.249908		195	662.499
329	958.712	0.224246		222	27.8083
595	545.793	0.74933		215	497.447
237	304.838	0.042638		208	210.589
484	871.704	0.530216		224	582.78
545	633.324	0.65063		219	690.307
481	1039.99	0.524294		216	446.632
257	68.0944	0.082118		195	2273.25
603	356.123	0.765122		206	235.874
623	477.414	0.804602		223	379.631
303	261.397	0.172922		203	774.1
271	264.366	0.109754		208	68.5922
620	515.797	0.79868		208	416.609
359	769.613	0.283466		212	158.345
278	511.154	0.123572		208	287.482
257	50.8848	0.082118		208	78.2248
338	723.424	0.242012		218	91.1042
369	362.538	0.303206		228	60.2543
258	500.654	0.084092		223	435.318
281	225.728	0.129494		196	327.638
330	271.913	0.22622		229	162.668
328	238.238	0.222272		219	393.419
433	589.827	0.429542		226	154.978
354	547.357	0.273596		205	512.585
269	347.486	0.105806		229	-57.8638
362	467.56	0.289388		227	127.767
308	300.376	0.182792		212	539.599
252	697.566	0.072248		218	125.624
487	432.696	0.536138		196	380.349
394	523.539	0.352556		223	397.392
264	386.322	0.095936		200	127.149
251	121.854	0.070274		230	179.18
273	122.9	0.113702		220	523.569
377	421.387	0.318998		229	467.184
316	552.225	0.198584		187	658.363
302	638.619	0.170948		207	95.4688
247	607.885	0.062378		230	123.125
365	1767.86	0.29531		224	268.253
303	97.7506	0.172922		230	205.623
491	457.377	0.544034		226	431.741
285	407.573	0.13739		224	490.639
284	529.294	0.135416		210	924.872
257	248.569	0.082118		213	240.772
330	309.427	0.22622		207	383.871
769	1055.42	1.09281		231	421.808
447	432.229	0.457178		220	461.413
388	209.783	0.340712		217	139.497
662	930.955	0.881588		217	196.74
342	593.718	0.249908		214	-36.6015
613	376.439	0.784862		220	230.582
234	460.795	0.036716		220	53.6145
263	1301.98	0.093962		222	464.162
261	587.341	0.090014		189	477.368
302	125.809	0.170948		210	748.934
315	38.7707	0.19661		226	197.185
356	219.165	0.277544		211	510.811
384	399.809	0.332816		198	655.216
288	407.298	0.143312		181	220.124
278	548.471	0.123572		226	341.819
305	453.045	0.17687		228	673.416
255	306.464	0.07817		220	317.744
504	548.617	0.569696		225	294.977
408	410.129	0.380192		224	374.084
249	265.968	0.066326		219	521.624
263	196.903	0.093962		226	250.729
403	277.112	0.370322		204	25.8157
342	633.978	0.249908		197	668.501
497	879.521	0.555878		213	30.9245
282	367.151	0.131468		229	357.553
268	255.44	0.103832		228	692.266
257	252.739	0.082118		210	678.521
233	714.878	0.034742		228	726.339
313	211.502	0.192662		222	47.617
342	340.944	0.249908		192	348.402
358	679.859	0.281492		220	688.152
232	149.248	0.032768		202	145.077
309	635.066	0.184766		226	320.897
270	449.775	0.10778		202	301.843
243	228.097	0.054482		216	210.031
265	16.2202	0.09791		218	615.332
359	570.944	0.283466		195	487.541
281	435.005	0.129494		207	592.18
426	402.225	0.415724		210	175.118
297	448.672	0.161078		205	155.15
311	114.332	0.188714		198	763.434
661	1072.45	0.879614		211	291.839
366	490.878	0.297284		208	167.396
268	576.206	0.103832		186	424.598
273	350.023	0.113702		206	227.475
284	583.492	0.135416		199	2796.24
550	407.26	0.6605		199	1257.07
609	601.919	0.776966		202	1291.28
263	336.479	0.093962		231	33.4393
429	904.607	0.421646		230	177.209
335	532.243	0.23609		207	375.01
250	230.161	0.0683		199	299.385
359	431.846	0.283466		222	71.899
533	737.161	0.626942		227	509.89
400	536.264	0.3644		217	223.817
306	886.025	0.178844		216	642.721
275	256.14	0.11765		216	568.361
268	266.552	0.103832		193	184.458
284	659.047	0.135416		203	785.171
299	426.305	0.165026		217	501.071
268	454.488	0.103832		213	241.043
277	297.757	0.121598		230	399.357
483	814.366	0.528242		210	116.106
324	352.427	0.214376		227	67.8188
368	358.855	0.301232		222	602.151
301	112.858	0.168974		211	173.799
356	-69.9041	0.277544		226	766.649
463	399.679	0.488762		213	448.93
419	311.364	0.401906		204	554.626
545	708.318	0.65063		189	866.874
668	317.067	0.893432		209	271.577
242	325.532	0.052508		210	423.921
261	216.905	0.090014		216	410.483
379	172.793	0.322946		214	427.883
244	1001.84	0.056456		211	279.206
236	227.603	0.040664		226	217.385
522	472.808	0.605228		224	650.662
497	152.14	0.555878		212	145.912
258	446.125	0.084092		211	764.986
253	156.05	0.074222		196	144.736
334	167.984	0.234116		211	509.213
288	242.108	0.143312		216	55.2599
242	414.611	0.052508		198	238.448
524	608.569	0.609176		230	199.925
312	282.011	0.190688		207	534.815
441	342.28	0.445334		211	426.561
287	208.754	0.141338		215	439.9
250	355.393	0.0683		212	119.36
300	547.678	0.167		216	141.389
317	703.946	0.200558		190	780.034
254	110.63	0.076196		200	135.278
252	389.049	0.072248		204	139.867
234	375.292	0.036716		225	483.992
302	991.373	0.170948		209	169.831
260	440.911	0.08804		218	212.68
462	848.514	0.486788		218	1256.89
393	315.7	0.350582		185	246.609
441	314.978	0.445334		230	311.191
262	256.857	0.091988		173	131.17
289	43.9648	0.145286		210	440.772
317	854.501	0.200558		204	235.623
251	356.276	0.070274		209	218.973
634	559.686	0.826316		198	273.145
310	876.763	0.18674		213	233.632
273	357.644	0.113702		200	297.255
429	571.494	0.421646		227	225.545
330	176.398	0.22622		200	383.962
468	495.355	0.498632		192	830.447
232	319.332	0.032768		217	141.538
259	161.284	0.086066		228	1494.03
281	310.872	0.129494		219	479.373
397	506.32	0.358478		207	714.047
357	534.521	0.279518		207	154.843
321	623.001	0.208454		221	126.022
286	450.704	0.139364		221	589.983
416	48.0215	0.395984		201	786.627
381	44.6657	0.326894		229	193.213
335	158.874	0.23609		202	566.48
273	494.927	0.113702		230	481.154
382	665.739	0.328868		229	392.724
395	433.675	0.35453		208	239.561
414	842.171	0.392036		206	158.138
232	791.664	0.032768		229	338.242
258	144.995	0.084092		219	299.493
312	544.614	0.190688		221	396.51
449	310.942	0.461126		189	118.127
259	310.615	0.086066		190	269.251
244	86.3515	0.056456		207	1491.66
370	688.425	0.30518		211	290.468
275	796.478	0.11765		221	324.594
249	183.071	0.066326		209	171.274
521	16.9473	0.603254		217	766.727
234	31.602	0.036716		180	384.641
312	613.244	0.190688		213	484.144
297	391.521	0.161078		204	869.432
255	361.061	0.07817		203	156.21
356	298.536	0.277544		218	627.823
495	907.655	0.55193		191	737.548
257	351.525	0.082118		218	237.634
275	378.648	0.11765		185	410.572
360	611.425	0.28544		189	138.852
264	692.362	0.095936		211	521.576
299	268.79	0.165026		211	230.563
250	237.568	0.0683		201	907.511
265	541.82	0.09791		201	844.974
337	760.333	0.240038		211	508.841
388	677.731	0.340712		201	145.482
246	1437.34	0.060404		204	129.042
336	752.162	0.238064		217	611.692
254	406.528	0.076196		205	128.269
234	148.419	0.036716		201	288.942
409	775.837	0.382166		194	220.317
433	178.883	0.429542		214	92.8331
239	192.186	0.046586		179	-10.653
320	343.561	0.20648		224	408.317
334	586.622	0.234116		203	232.946
310	323.018	0.18674		205	731.331
367	316.95	0.299258		193	125.418
249	445.967	0.066326		194	298.355
240	352.356	0.04856		198	818.161
249	153.144	0.066326		201	621.351
335	579.378	0.23609		225	206.382
437	927.746	0.437438		227	560.521
251	107.497	0.070274		192	523.086
233	291.471	0.034742		198	329.899
379	507.904	0.322946		194	375.107
247	620.499	0.062378		229	497.979
308	682.212	0.182792		191	409.105
289	201.801	0.145286		221	92.8729
430	425.75	0.42362		197	278.39
248	638.776	0.064352		202	724.021
285	976.855	0.13739		203	64.8521
301	620.948	0.168974		205	592.514
248	220.269	0.064352		201	179.039
297	226.255	0.161078		220	338.976
248	2289.33	0.064352		207	801.453
236	388.624	0.040664		202	430.97
278	695.096	0.123572		211	61.1227
240	209.826	0.04856		231	674.136
431	1416.87	0.425594		210	554.871
450	295.069	0.4631		214	584.487
377	756.653	0.318998		225	432.573
264	259.883	0.095936		228	770.484
302	570.248	0.170948		223	319.301
314	1762.06	0.194636		205	398.549
302	245.592	0.170948		206	112.932
257	608.718	0.082118		215	430.414
311	467.083	0.188714		230	194.261
285	1069.25	0.13739		219	477.801
250	688.59	0.0683		210	131.901
492	942.182	0.546008		217	116.198
372	251.047	0.309128		230	397.868
624	656.678	0.806576		212	57.858
488	1406.4	0.538112		215	699.919
236	1077.74	0.040664		226	633.959
292	1093.52	0.151208		225	396.959
346	92.4747	0.257804		221	-3.33055
300	636.996	0.167		217	246.628
254	954.162	0.076196		220	299.72
492	820.084	0.546008		199	522.671
290	325.257	0.14726		191	657.161
352	4424.01	0.269648		203	644.239
376	259.561	0.317024		174	47.1852
278	147.761	0.123572		203	406.238
252	659.995	0.072248		210	122.835
399	250.155	0.362426		217	419.713
444	273.717	0.451256		209	146.163
322	1113.44	0.210428		229	546.418
327	433.854	0.220298		223	475.453
280	1385.64	0.12752		174	377.558
379	535.046	0.322946		216	683.708
273	193.96	0.113702		213	267.971
551	857.862	0.662474		225	269.355
270	659.905	0.10778		207	403.221
480	425.034	0.52232		228	302.884
353	424.755	0.271622		215	238.075
335	283.875	0.23609		231	319.955
300	171.646	0.167		214	377.191
320	509.163	0.20648		223	156.238
289	450.531	0.145286		221	761.653
273	305.495	0.113702		208	268.046
270	479.885	0.10778		226	352.536
300	801.557	0.167		195	277.675
287	767.563	0.141338		227	684.514
329	1583.89	0.224246		226	756.569
353	406.81	0.271622		207	-17.2724
254	451.54	0.076196		213	741.436
313	322.615	0.192662		222	278.175
592	248.805	0.743408		211	127.723
435	513.441	0.43349		221	-46.8041
359	702.622	0.283466		223	314.058
297	621.699	0.161078		202	452.824
320	633.457	0.20648		221	323.685
462	590.293	0.486788		196	2945.31
290	550.25	0.14726		216	-92.061
239	192.786	0.046586		216	-106.197
406	378.989	0.376244		220	269.131
880	90.6476	1.31192		199	198.639
266	509.015	0.099884		214	797.273
307	313.719	0.180818		198	400.032
291	357.12	0.149234		193	447.029
344	799.618	0.253856		214	573.51
316	581.908	0.198584		220	752.981
415	809.27	0.39401		209	803.8
239	392.983	0.046586		222	408.012
278	225.253	0.123572		204	385.058
298	55.9766	0.163052		215	210.582
327	177.112	0.220298		200	283.955
405	516.306	0.37427		226	549.975
691	531.242	0.938834		215	163.794
354	345.197	0.273596		219	206.017
403	438.024	0.370322		229	268.756
263	159.651	0.093962		205	598.062
236	129.197	0.040664		226	252.433
348	347.072	0.261752		213	124.69
256	174.626	0.080144		225	207.019
426	605.745	0.415724		229	328.061
720	602.289	0.99608		224	219.915
259	161.867	0.086066		187	513.644
541	1236.66	0.642734		219	-2.39644
394	457.919	0.352556		221	201.689
556	158.937	0.672344		206	425.702
239	531.52	0.046586		229	306.851
484	641.103	0.530216		199	829.546
257	352.88	0.082118		215	33.135
311	225.712	0.188714		212	475.37
272	217.322	0.111728		198	714.274
385	522.64	0.33479		212	235.497
848	164.084	1.24875		226	367.15
358	625.472	0.281492		206	23.5544
247	407.717	0.062378		204	394.386
325	539.709	0.21635		200	113.107
255	388.379	0.07817		223	-41.9729
281	474.417	0.129494		227	518.001
244	261.033	0.056456		204	1539.25
334	644.188	0.234116		223	549.494
243	551.147	0.054482		199	-107.551
640	777.893	0.83816		198	-70.8683
240	627.231	0.04856		190	828.986
250	254.692	0.0683		200	383.133
273	802.166	0.113702		210	59.0206
355	886.486	0.27557		203	-53.4607
449	1173.36	0.461126		219	356.227
469	506.74	0.500606		208	433.198
269	518.122	0.105806		213	844.006
245	589.08	0.05843		206	155.2
324	621.765	0.214376		195	374.438
320	190.734	0.20648		225	225.004
696	526.24	0.948704		221	142.536
295	225.091	0.15713		220	-152.657
232	419.601	0.032768		217	360.784
555	366.019	0.67037		222	674.366
328	760.926	0.222272		203	227.118
310	784.154	0.18674		202	39.8252
266	517.015	0.099884		227	303.834
412	373.299	0.388088		207	252.35
331	526.067	0.228194		231	780.691
392	702.68	0.348608		224	100.321
297	418.898	0.161078		202	347.651
269	346.948	0.105806		231	347.52
366	114.078	0.297284		195	154.457
342	655.63	0.249908		226	746.666
372	4.23352	0.309128		204	308.746
405	298.68	0.37427		215	683.936
542	967.932	0.644708		198	1342.08
273	562.231	0.113702		188	131.067
343	208.039	0.251882		184	510.555
653	954.199	0.863822		218	1003.04
450	141.723	0.4631		225	311.506
548	423.126	0.656552		219	115.523
526	-10.3841	0.613124		198	606.096
549	70.7888	0.658526		212	267.768
591	598.998	0.741434		195	70.9224
297	557.786	0.161078		220	120.092
284	632.458	0.135416		212	577.983
362	399.193	0.289388		199	674.697
288	559.377	0.143312		195	151.44
540	401.295	0.64076		213	85.753
471	425.583	0.504554		222	658.305
1018	537.597	1.58433		202	198.449
526	577.58	0.613124		214	384.437
415	274.838	0.39401		217	267.494
368	640.503	0.301232		207	324.563
887	51.4266	1.32574		198	680.326
330	274.303	0.22622		196	416.179
248	3816.22	0.064352		197	503.782
413	170.905	0.390062		221	811.715
362	229.296	0.289388		205	627.172
242	73.2237	0.052508		217	263.015
271	137.764	0.109754		229	813.992
368	503.515	0.301232		205	106.133
274	114.487	0.115676		214	346.847
254	377.975	0.076196		229	364.524
300	383.384	0.167		218	655.972
242	630.18	0.052508		213	112.965
252	280.747	0.072248		198	347.995
321	262.234	0.208454		188	834.543
247	104.947	0.062378		177	1391.62
388	568.431	0.340712		202	253.546
295	609.681	0.15713		202	285.593
321	205.027	0.208454		213	80.6113
471	696.152	0.504554		222	402.265
460	637.775	0.48284		224	625.477
311	2412.65	0.188714		211	498.038
317	569.296	0.200558		208	350.559
240	288.88	0.04856		186	159.242
1028	457.431	1.60407		208	148.943
285	665.669	0.13739		222	47.2226
251	137.319	0.070274		218	493.956
492	120.591	0.546008		221	456.955
307	756.499	0.180818		203	487.47
330	570.935	0.22622		228	681.385
324	253.084	0.214376		211	90.9411
273	170.348	0.113702		218	596.732
1101	626.123	1.74817		209	139.056
393	201.372	0.350582		210	412.871
443	721.099	0.449282		220	546.797
272	283.822	0.111728		192	96.1389
329	-71.2466	0.224246		221	-88.2366
426	260.068	0.415724		217	660.062
509	1058.32	0.579566		200	840.177
308	355.087	0.182792		193	75.8269
415	285.437	0.39401		226	261.994
323	427.681	0.212402		204	428.578
246	208.627	0.060404		196	292.85
383	250.308	0.330842		199	737.793
370	127.977	0.30518		210	790.313
777	188.384	1.1086		202	18.8799
389	325.383	0.342686		199	363.58
523	262.429	0.607202		187	496.638
499	230.966	0.559826		195	610.434
607	236.814	0.773018		209	395.073
607	716.497	0.773018		225	752.632
256	826.269	0.080144		215	300.854
265	454.523	0.09791		211	488.989
748	415.233	1.05135		219	359.214
414	174.804	0.392036		229	252.082
428	767.469	0.419672		218	454.292
271	323.626	0.109754		218	385.814
313	168.81	0.192662		230	368.833
333	40.1224	0.232142		224	155.193
276	70.1788	0.119624		225	352.549
657	361.41	0.871718		226	184.389
260	159.743	0.08804		231	312.408
505	600.621	0.57167		226	252.201
252	516.555	0.072248		203	332.408
450	713.779	0.4631		207	337.917
312	463.33	0.190688		199	278.243
318	399.942	0.202532		226	280.894
276	675.726	0.119624		229	329.872
511	378.633	0.583514		222	535.051
437	352.913	0.437438		205	442.054
294	13.3982	0.155156		213	148.517
248	377.479	0.064352		223	34.7406
267	48.9242	0.101858		213	186.312
736	381.431	1.02766		198	244.008
595	909.298	0.74933		193	531.369
374	234.775	0.313076		216	101.181
322	331.73	0.210428		200	373.622
284	1105.58	0.135416		181	430.971
391	306.35	0.346634		209	479.369
292	245.762	0.151208		198	204.55
319	491.41	0.204506		191	640.395
346	171.299	0.257804		190	717.86
516	199.937	0.593384		192	534.132
244	108.111	0.056456		200	596.92
360	105.011	0.28544		201	441.997
317	108.758	0.200558		191	263.468
234	-65.8296	0.036716		216	281.501
304	717.912	0.174896		221	671.519
234	395.693	0.036716		229	148.454
340	488.314	0.24596		205	129.731
244	581.831	0.056456		213	186.305
243	692.873	0.054482		203	420.755
500	77.2327	0.5618		225	790.582
468	317.464	0.498632		219	495.529
242	352	0.052508		202	2028.45
363	211.644	0.291362		227	132.549
363	373.206	0.291362		196	185.09
273	201.109	0.113702		196	562.421
275	542.428	0.11765		208	131.652
345	325.155	0.25583		220	301.28
418	408.714	0.399932		221	211.7
297	86.0838	0.161078		202	484.03
233	663.369	0.034742		208	971.133
253	111.179	0.074222		207	171.97
325	129.112	0.21635		225	155.108
234	-62.9483	0.036716		184	204.015
236	-75.7317	0.040664		209	-13.386
603	735.125	0.765122		225	185.839
297	439.766	0.161078		209	46.1157
240	300.988	0.04856		209	456.465
279	572.048	0.125546		206	110.081
411	430.536	0.386114		209	538.261
296	203.868	0.159104		210	138.966
264	463.121	0.095936		220	169.082
248	170.903	0.064352		186	753.943
285	262.383	0.13739		188	239.293
399	68.2849	0.362426		196	81.907
243	670.489	0.054482		212	645.255
337	229.231	0.240038		223	475.521
611	922.532	0.780914		209	420.03
260	366.86	0.08804		212	400.684
278	532.62	0.123572		190	311.087
236	314.774	0.040664		191	654.427
255	529.57	0.07817		226	508.185
235	226.985	0.03869		212	221.194
257	497.3	0.082118		219	707.421
244	36.1365	0.056456		214	160.69
273	415.755	0.113702		208	462.416
244	333.629	0.056456		206	435.137
317	4956.9	0.200558		212	209.879
251	270.367	0.070274		202	157.918
478	890.532	0.518372		206	181.856
470	406.868	0.50258		204	1.23935
239	646.87	0.046586		203	389.608
381	741.91	0.326894		219	268.308
250	48.4949	0.0683		226	384.404
349	326.208	0.263726		227	397.998
275	-9.18589	0.11765		205	178.063
274	371.746	0.115676		217	199.517
245	364.325	0.05843		212	246.252
504	199.756	0.569696		210	610.895
275	196.768	0.11765		218	464.958
305	337.479	0.17687		195	501.753
236	510.922	0.040664		216	335.764
547	290.584	0.654578		215	220.807
421	880.607	0.405854		206	141.599
485	274.824	0.53219		230	721.619
709	270.297	0.974366		215	143.285
474	541.786	0.510476		222	187.835
582	21.0922	0.723668		207	502.898
302	81.1204	0.170948		207	389.854
301	563.782	0.168974		210	239.011
400	705.806	0.3644		224	473.494
636	768.034	0.830264		180	250.603
412	317.402	0.388088		218	491.535
302	286.896	0.170948		206	73.2152
294	859.895	0.155156		225	40.2207
305	424.786	0.17687		206	-11.0151
374	465.473	0.313076		222	775.351
299	168.463	0.165026		215	328.512
455	351.49	0.47297		228	687.871
412	183.359	0.388088		229	787.932
416	314.901	0.395984		230	223.763
273	249.429	0.113702		217	236.008
249	62.1666	0.066326		205	245.804
321	225.109	0.208454		230	118.867
420	77.5845	0.40388		225	553.809
381	837.152	0.326894		230	532.799
302	228.486	0.170948		218	121.382
357	364.469	0.279518		210	115.838
605	379.508	0.76907		212	406.763
378	594.895	0.320972		199	-61.0411
302	136.294	0.170948		228	-68.1936
423	450.887	0.409802		194	428.378
335	-91.1666	0.23609		198	783.729
235	325.642	0.03869		224	77.1436
404	6390.25	0.372296		210	44.253
242	-92.4082	0.052508		230	506.067
328	167.036	0.222272		223	330.571
264	-3.54617	0.095936		218	239.828
250	-35.8148	0.0683		204	447.645
311	174.706	0.188714		231	492.111
277	59.8291	0.121598		204	357.291
499	81.8112	0.559826		212	-55.4808
362	840.844	0.289388		191	180.012
235	444.033	0.03869		203	551.609
633	433.925	0.824342		217	648.053
341	109.591	0.247934		216	563.777
261	253.173	0.090014		227	284.993
333	498.712	0.232142		195	434.839
278	472.709	0.123572		220	422.779
604	407.831	0.767096		214	652.193
292	43.9112	0.151208		210	250.556
325	634.304	0.21635		201	80.101
370	539.169	0.30518		212	906.216
238	801.775	0.044612		203	305.74
316	586.354	0.198584		213	334.617
243	159.378	0.054482		207	507.059
292	540.617	0.151208		230	184.938
418	731.855	0.399932		219	665.109
292	114.315	0.151208		211	240.525
397	289.715	0.358478		227	1.53085
297	370.183	0.161078		184	569.928
236	338.892	0.040664		199	368.427
403	813.675	0.370322		230	565.141
463	582.045	0.488762		217	324.517
261	95.719	0.090014		221	22.9175
782	329.638	1.11847		220	412.768
322	182.708	0.210428		202	502.895
651	300.464	0.859874		216	147.371
342	529.141	0.249908		223	967.12
292	756.492	0.151208		221	497.867
237	99.6147	0.042638		208	82.8189
324	1023.02	0.214376		231	565.914
405	527.905	0.37427		205	849.888
238	234.62	0.044612		229	125.66
276	623.416	0.119624		204	492.829
288	338.845	0.143312		219	1023.99
313	532.133	0.192662		192	406.001
325	387.596	0.21635		178	405.295
263	242.593	0.093962		197	-14.7506
419	399.826	0.401906		205	247.709
754	1021.22	1.0632		186	180.988
237	-84.7665	0.042638		192	356.079
401	176.1	0.366374		161	971.772
249	85.4304	0.066326		176	391.255
708	510.915	0.972392		204	825.58
355	921.121	0.27557		187	970.488
771	390.545	1.09675		205	312.613
292	411.726	0.151208		220	1173.68
343	325.783	0.251882		203	474.568
501	380.835	0.563774		210	880.15
556	601.486	0.672344		207	676.22
611	263.485	0.780914		218	815.605
267	766.171	0.101858		224	518.931
551	202.998	0.662474		202	339.093
562	760.17	0.684188		194	272.827
403	47.1588	0.370322		208	95.2838
339	797.392	0.243986		197	412.957
338	741.677	0.242012		226	6.98783
277	341.955	0.121598		197	152.234
308	342.844	0.182792		230	609.432
332	580.241	0.230168		188	327.592
552	700.753	0.664448		204	57.497
369	123.198	0.303206		202	582.757
266	393.417	0.099884		194	398.609
278	640.581	0.123572		219	236.31
246	356.6	0.060404		205	409.655
398	362.104	0.360452		196	195.291
308	448.879	0.182792		202	180.493
461	355.412	0.484814		213	323.217
243	213.595	0.054482		218	977.36
350	259.602	0.2657		208	192.711
330	422.378	0.22622		219	387.349
273	275.67	0.113702		200	462.909
332	400.659	0.230168		211	188.224
326	6510.47	0.218324		207	361.627
364	578.945	0.293336		211	91.9044
601	549.541	0.761174		230	450.877
486	590.545	0.534164		207	265.382
729	7.41412	1.01385		185	455.311
497	141.411	0.555878		211	132.115
281	759.049	0.129494		200	58.8467
368	196.393	0.301232		190	785.379
507	922.53	0.575618		207	167.656
409	166.847	0.382166		221	414.128
233	84.9748	0.034742		205	209.582
271	437.197	0.109754		208	324.114
282	6.14191	0.131468		181	134.738
255	862.646	0.07817		217	323.767
243	137.183	0.054482		209	383.491
606	728.253	0.771044		204	461.053
270	132.097	0.10778		213	322.841
292	219.643	0.151208		214	123.716
306	89.9897	0.178844		216	120.73
359	837.778	0.283466		228	263.816
601	295.713	0.761174		211	127.626
873	777.637	1.2981		223	596.683
233	-128.665	0.034742		199	561.413
295	153.438	0.15713		230	298.231
341	-121.856	0.247934		217	422.907
327	423.527	0.220298		218	305.553
260	461.946	0.08804		208	450.569
314	346.341	0.194636		226	263.055
371	483.544	0.307154		198	295.389
487	555.893	0.536138		224	186.877
359	146.969	0.283466		200	119.476
389	42.5197	0.342686		229	234.068
253	242.589	0.074222		214	387.171
430	724.897	0.42362		198	770.264
496	373.765	0.553904		222	869.707
492	347.994	0.546008		198	98.361
293	165.679	0.153182		172	571.223
532	368.791	0.624968		217	211.78
341	719.699	0.247934		212	436.017
259	866.553	0.086066		221	425.7
584	733.84	0.727616		198	613.692
250	178.798	0.0683		197	701.539
241	93.851	0.050534		210	342.81
482	172.192	0.526268		209	13.2332
350	-63.4916	0.2657		218	265.579
295	92.0945	0.15713		217	347.652
389	329.151	0.342686		184	139.863
248	3362.8	0.064352		212	240.061
470	605.626	0.50258		188	356.435
236	516.27	0.040664		223	197.568
297	365.613	0.161078		201	486.174
604	721.347	0.767096		205	45.5162
659	1044.76	0.875666		197	889.58
302	207.323	0.170948		209	419.897
327	588.098	0.220298		218	49.8431
382	198.053	0.328868		212	195.878
291	857.406	0.149234		221	164.421
306	547.46	0.178844		224	167.508
315	440.542	0.19661		221	602.637
247	303.748	0.062378		195	438.947
494	469.147	0.549956		205	206.987
313	204.913	0.192662		224	384.798
383	468.721	0.330842		230	303.645
232	227.345	0.032768		220	449.263
458	832.491	0.478892		197	322.068
710	853.022	0.97634		204	103.356
675	561.761	0.90725		216	242.353
378	285.511	0.320972		209	161.181
235	101.844	0.03869		196	124.741
286	648.219	0.139364		196	467.032
462	845.245	0.486788		231	430.959
467	420.147	0.496658		190	221.532
599	798.568	0.757226		223	377.681
370	678.655	0.30518		221	706.964
326	351.52	0.218324		221	1024.82
459	837.911	0.480866		211	-1.42348
270	477.752	0.10778		212	375.52
498	755.204	0.557852		205	795.984
432	563.246	0.427568		216	720.063
571	253.255	0.701954		205	142.501
295	53.996	0.15713		221	516.509
358	336.985	0.281492		229	217.332
317	99.8959	0.200558		229	162.421
544	685.719	0.648656		217	43.9693
248	216.06	0.064352		203	458.411
446	163.237	0.455204		222	64.7525
390	2359.66	0.34466		198	150.528
459	677.967	0.480866		214	300.862
410	792.085	0.38414		207	687.87
727	594.951	1.0099		209	82.0298
387	579.281	0.338738		187	175.508
827	578.711	1.2073		218	414.357
472	270.815	0.506528		221	110.631
278	849.322	0.123572		219	377.431
560	1231.16	0.68024		206	178.835
541	391.524	0.642734		206	913.869
313	411.948	0.192662		197	532.272
720	567.389	0.99608		226	221.259
330	210.725	0.22622		214	208.54
410	289.069	0.38414		224	73.4357
243	343.341	0.054482		196	110.5
249	431.062	0.066326		212	152.823
390	480.187	0.34466		207	286.3
542	669.287	0.644708		229	263.474
244	228.738	0.056456		206	310.42
263	572.105	0.093962		199	473.027
239	252.617	0.046586		230	-22.5985
341	611.899	0.247934		231	665.954
378	332.004	0.320972		213	955.871
328	231.907	0.222272		201	137.124
352	729.734	0.269648		183	304.689
257	665.917	0.082118		218	719.546
286	443.184	0.139364		214	844.268
253	883.734	0.074222		187	1480.86
446	1026.37	0.455204		213	158.832
293	266.529	0.153182		202	288.583
270	348.308	0.10778		181	199.122
315	303.325	0.19661		215	-106.056
265	500.494	0.09791		214	545.302
277	670.78	0.121598		218	58.4597
474	515.924	0.510476		217	179.581
334	533.715	0.234116		217	759.777
247	758.524	0.062378		226	206.16
590	248.768	0.73946		229	1041.92
277	192.554	0.121598		230	130.171
654	352.595	0.865796		229	814.713
295	142.075	0.15713		231	605.393
264	513.882	0.095936		209	418.092
491	354.307	0.544034		206	116.09
539	660.358	0.638786		227	372.202
812	508.023	1.17769		198	653.515
290	362.857	0.14726		200	-75.836
602	749.016	0.763148		228	219.056
462	654.256	0.486788		210	292.585
245	341.276	0.05843		223	-3.93244
392	151.408	0.348608		218	540.651
331	420.88	0.228194		205	130.723
407	784.655	0.378218		226	764.454
286	718.379	0.139364		212	389.12
398	709.757	0.360452		225	-247.025
261	133.233	0.090014		201	299.728
366	333.651	0.297284		210	183.436
249	93.3439	0.066326		212	226.928
232	62.0756	0.032768		213	254.475
254	261.962	0.076196		225	325.274
441	690.556	0.445334		218	623.133
233	781.195	0.034742		210	200.216
480	688.601	0.52232		210	617.984
305	49.2	0.17687		211	341.677
544	352.832	0.648656		223	854.033
236	349.569	0.040664		219	863.024
347	555.816	0.259778		213	224.205
335	321.757	0.23609		228	540
316	310.439	0.198584		230	113.511
300	659.647	0.167		215	61.2791
322	95.436	0.210428		194	308.204
378	604.507	0.320972		204	801.941
295	252.302	0.15713		205	428.158
278	749.745	0.123572		217	480.362
472	441.477	0.506528		215	58.4426
318	490.219	0.202532		202	1253.4
699	918.081	0.954626		220	102.003
290	169.72	0.14726		196	153.379
419	928.841	0.401906		203	375.143
405	255.55	0.37427		223	542.308
312	583.528	0.190688		217	385.204
365	1020.65	0.29531		223	588.065
240	67.8926	0.04856		184	-82.8069
320	800.749	0.20648		202	87.5383
296	290.305	0.159104		229	20.216
254	741.625	0.076196		189	208.679
241	156.61	0.050534		208	590.408
301	726.553	0.168974		202	419.725
471	471.683	0.504554		211	744.693
295	248.592	0.15713		231	109.08
347	760.518	0.259778		190	321.711
922	653.792	1.39483		227	526.888
653	615.213	0.863822		212	719.087
345	335.038	0.25583		231	221.427
404	293.498	0.372296		203	554.809
255	252.289	0.07817		220	189.682
463	729.624	0.488762		231	793.956
239	391.846	0.046586		231	4.03009
298	469.704	0.163052		201	1119.1
300	587.331	0.167		204	225.305
243	122.751	0.054482		228	290.669
259	68.4442	0.086066		202	812.232
261	164.858	0.090014		193	250.917
391	129.294	0.346634		227	552.341
389	212.243	0.342686		205	257.891
272	264.45	0.111728		230	-32.5413
442	221.221	0.447308		226	123.839
405	759.472	0.37427		204	414.906
402	549.959	0.368348		212	150.774
438	506.716	0.439412		193	54.5454
304	942.414	0.174896		217	76.0631
313	53.626	0.192662		226	278.509
244	151.626	0.056456		196	632.857
245	258.197	0.05843		217	61.1486
234	671.371	0.036716		216	566.252
252	351.302	0.072248		229	309.669
234	249.86	0.036716		226	107.893
406	791.878	0.376244		220	417.115
347	127.915	0.259778		180	856.476
357	87.2162	0.279518		211	409.823
305	343.859	0.17687		220	758.133
266	280.806	0.099884		188	555.181
367	486.129	0.299258		188	525.25
399	462.535	0.362426		188	289.628
458	1137.37	0.478892		213	108.139
257	315.772	0.082118		224	233.833
412	436.003	0.388088		211	323.3
236	19.6943	0.040664		221	699.129
232	370.159	0.032768		196	257.331
261	248.487	0.090014		211	174.344
647	575.392	0.851978		197	538.148
562	422.911	0.684188		205	197.733
370	101.048	0.30518		174	365.282
242	131.365	0.052508		204	240.293
348	643.355	0.261752		210	232.728
406	626.812	0.376244		208	290.321
442	484.844	0.447308		218	704.957
442	169.994	0.447308		192	5204.49
552	311.581	0.664448		200	444.902
232	162.286	0.032768		218	337.686
276	691.682	0.119624		170	118.29
350	611.077	0.2657		218	179.822
495	863.592	0.55193		183	131.396
467	405.543	0.496658		184	380.538
411	287.066	0.386114		219	162.453
657	341.08	0.871718		231	465.37
275	394.372	0.11765		226	173.938
529	735.091	0.619046		211	631.655
300	276.916	0.167		226	571.096
306	562.599	0.178844		209	446.754
232	189.841	0.032768		215	202.373
315	260.415	0.19661		220	217.657
355	444.19	0.27557		220	484.527
502	466.89	0.565748		209	600.662
279	265.991	0.125546		227	308.863
285	156.402	0.13739		211	359.446
507	366.611	0.575618		212	175.394
275	111.916	0.11765		213	511.309
403	509.111	0.370322		218	77.2019
556	505.208	0.672344		210	619.513
234	256.851	0.036716		229	245.42
242	347.103	0.052508		216	374.748
242	306.045	0.052508		221	250.903
558	213.248	0.676292		190	182.794
384	901.344	0.332816		216	496.269
459	631.969	0.480866		200	532.364
303	302.838	0.172922		224	221.442
381	297.09	0.326894		209	671.156
297	544.979	0.161078		212	67.6117
515	820.984	0.59141		218	192.944
241	281.598	0.050534		224	295.859
281	536.033	0.129494		226	344.84
291	173.181	0.149234		213	270.527
242	297.502	0.052508		191	295.762
246	142.672	0.060404		214	298.856
264	284.893	0.095936		230	377.293
289	506.641	0.145286		212	128.608
290	106.89	0.14726		208	457.25
263	417.23	0.093962		199	47.7275
300	506.522	0.167		202	178.639
267	325.924	0.101858		220	149.198
289	454.646	0.145286		221	336.008
292	405.341	0.151208		221	526.103
377	318.332	0.318998		194	214.075
248	314.012	0.064352		199	775.576
338	426.295	0.242012		207	839.891
291	451.619	0.149234		219	136.006
391	219.945	0.346634		207	102.925
243	527.17	0.054482		226	5900.23
314	524.735	0.194636		223	228.573
336	618.92	0.238064		187	203.512
303	286.439	0.172922		224	1337.57
269	216.643	0.105806		187	368.748
260	535.115	0.08804		228	108.516
426	345.799	0.415724		213	372.293
356	704.191	0.277544		230	166.457
306	-316.583	0.178844		223	192.655
232	417.031	0.032768		187	224.714
257	1350.9	0.082118		191	261.934
239	476.096	0.046586		203	321.25
524	732.085	0.609176		226	435.522
295	580.025	0.15713		229	400.999
237	518.876	0.042638		183	497.081
353	209.909	0.271622		188	304.92
427	421.313	0.417698		191	507.065
493	387.315	0.547982		199	357.164
610	916.231	0.77894		205	290.874
239	429.932	0.046586		199	330.214
348	285.055	0.261752		224	401.208
303	482.94	0.172922		200	605.804
287	130.221	0.141338		204	406.833
232	128.094	0.032768		208	651.642
254	365.425	0.076196		211	412.886
305	235.142	0.17687		200	914.6
286	188.389	0.139364		206	3010.33
244	380.725	0.056456		205	241.56
379	300.546	0.322946		202	416.313
364	585.062	0.293336		226	37.3258
274	248.986	0.115676		191	219.158
236	230.981	0.040664		204	158.464
262	340.861	0.091988		230	293.003
458	538.28	0.478892		183	427.376
290	335.579	0.14726		220	172.452
499	790.744	0.559826		205	385.062
[truncated: 16,201 more rows]
